# Supplementary material for: Rapid Gene Concatenation for Genetic Rescue of Multigene Mutants in Candida albicans
Source: mSphere. 2018 Apr 25;3(2):e00169-18. doi: 10.1128/mSphere.00169-18 (PMC5917427; doi:10.1128/mSphere.00169-18)
Supplement: TABLE S1 [file sph002182529st1.xlsx]

## Sheet: Strain List
Strain Name	Parent Strain	Quick Reference	Full Genotype	Citation
SN250		WT strain	leu2Δ::C.d.HIS1/leu2Δ::C.m.LEU2 arg4Δ::dpl200/arg4Δ::dpl200 his1Δ::hisG/his1Δ::hisG URA3/ura3Δ::imm434 IRO1/iro1Δ::imm434	Noble et. al (2010)
MH101	SN152	ume6ΔΔ	ume6Δ::r1HIS1r1/ume6Δ::r1HIS1r1 leu2Δ::LEU2/leu2Δ::dpl200 arg4Δ::dpl200/arg4Δ::dpl200 his1Δ::hisG/his1Δ::hisG URA3/ura3Δ::imm434 IRO1/iro1Δ::imm434	Huang and Mitchell (2017)
MH110	MH101	ume6ΔΔ brg1ΔΔ	ume6Δ::r1HIS1r1/ume6Δ::r1HIS1r1 leu2Δ::LEU2/leu2Δ::dpl200 arg4Δ::dpl200/arg4Δ::dpl200 his1Δ::hisG/his1Δ::hisG URA3/ura3Δ::imm434 IRO1/iro1Δ::imm434	Huang and Mitchell (2017)
MH180	MH101	ume6ΔΔ marker matched	ume6Δ::r1HIS1r1/ume6Δ::r1HIS1r1 leu2Δ::C.m.LEU2/leu2Δ::dpl200 arg4Δ::dpl200/arg4Δ::dpl200 his1Δ::hisG/his1Δ::hisG URA3/ura3Δ::imm434 IRO1/iro1Δ::imm434	This paper
MH182		Noble Mutant Collection brg1ΔΔ	brg1Δ::C.d.HIS1/brg1Δ::C.m.LEU2 leu2Δ::LEU2/leu2Δ::dpl200 arg4Δ::dpl200/arg4Δ::dpl200 his1Δ::hisG/his1Δ::hisG URA3/ura3Δ::imm434 IRO1/iro1Δ::imm434	Noble et. al (2010)
MH183	MH110	ume6ΔΔ brg1ΔΔ marker matched	ume6Δ::r1/ume6Δ::r1 brg1Δ::r2LEU2r2/brg1Δ::r2LEU2r2 leu2Δ::C.d.HIS1/leu2Δ::dpl200 arg4Δ::dpl200/arg4Δ::dpl200 his1Δ::hisG/his1Δ::hisG URA3/ura3Δ::imm434 IRO1/iro1Δ::imm434	This paper
MH281	MH110	UME6:BRG1	ume6Δ::UME6:BRG1:C.d.HIS1/ume6Δ::UME6:BRG1:C.d.HIS1 brg1Δ::r2LEU2r2/brg1Δ::r2LEU2r2 leu2Δ::dpl200/leu2Δ::dpl200 arg4Δ::dpl200/arg4Δ::dpl200 his1Δ::hisG/his1Δ::hisG URA3/ura3Δ::imm434 IRO1/iro1Δ::imm434	This paper
