# Supplementary material for: Rapid Gene Concatenation for Genetic Rescue of Multigene Mutants in Candida albicans
Source: mSphere. 2018 Apr 25;3(2):e00169-18. doi: 10.1128/mSphere.00169-18 (PMC5917427; doi:10.1128/mSphere.00169-18)
Supplement: TABLE S2 [file sph002182529st2.xlsx]

## Sheet: Primers
Primer Name:	Sequence:
CaARG4 MGC/F	CTCAAATAAACCAGAATGAAGGATTGAAGG
CaARG4 3’->CaLEU2 5’/R	GCTCGCTCCGGTACAGGCAAAAAAAAAATTATTCAAAGTAATCTCTTTCTATACATGATAAATACACCAACAAAAACTACgctgttataaacattataacactagtattggag
CaLEU2 MGC/F	CATTCAAGCAATTAATGAAAGAGTTGAC
CaLEU2 3’->CdHIS1 for/R	tacatcgtatcctccaattaaacagttcacctggtacggttttctagAAGGGCGAATTCTGCAGATATCCATCACACTGGGCAACCTTTATTGAGTGAAGATTCG
CdHIS1 for->CaLEU2 3’/F	GTATATACAGTAGTTAGCATTTAAATTTCAAATACTCCAAAGTCTACAGATTTCTCTAAATATGCACACAACTGAGTTACCCAGTGTGATGGATATCTGCAG
CdHIS1 rev->CaARG4 3’/R	cgttatgtatttatggcatatagacgtgttgtgtgttgtgatggaagaagcttttatttagttccttattcttgaaagctCCGCCAGTGTGCTGGAAT
UME6 MGC/F	cattattgctttgctttacataattggtgatag
UME6 3'->BRG1 5'/R	CAGTTGTACTCAGCTGACCAAACTATGTGTTATGTACTATTGATGACGTTAATGTCATAGCATTTTCGAAACTCGACTGGGATATGGATCATAGCCCTTTTAAAAATAATATCAAAG
BRG1 MGC/F	CCAGTCGAGTTTCGAAAATGC
BRG1 3’->CdHIS1 for/R	tacatcgtatcctccaattaaacagttcacctggtacggttttctagAAGGGCGAATTCTGCAGATATCCATCACACTGGTACTGTCCCATTATTTGTCCTGG
CdHIS1 for->BRG1 3'/F	CAAGTATTGTTCTTGTTATAAAACAATAGAGAGCAAATCAGATCGTCCAGACGACGTCCAGGACAAATAATGGGACAGTACCAGTGTGATGGATATCTGCAG
CdHIS1 rev->UME6 3'/R	CTTTTAAGGTTTAGACTTTTCCGTATGATGAAACATTATTATTATCATTATCATATAAAACTCAACAGTTGCTAGACATTCCGCCAGTGTGCTGGAAT
sgRNA/F arg4::dpl200	TCAAGAATAATCccgctgctGTTTTAGAGCTAGAAATAGCAAGTTAAA
SNR52/R arg4::dpl200	agcagcggGATTATTCTTGACAAATTAAAAATAGTTTACGCAAGTC
sgRNA/F UME6::R	TTAATCCACTGTATAACTCGGTTTTAGAGCTAGAAATAGCAAGTTAAA
SNR52/R UME6::R	CGAGTTATACAGTGGATTAACAAATTAAAAATAGTTTACGCAAGTC
UME6 FarUP/F	tcttaccgttaacggatatccaag
UME6 Int/R	CTATTGGTGTTTGGAAATATGGATTTGC
UME6 2346 int/F	CCAATTTGTGGAGGTTGTGC
BRG1 Int/R	GGTATTGATTACTCTTGTCACTGG
BRG1 Int/F	AATATTGCCACCATCATTTAAGCC
HIS1 Check Int/R	ggctgatttgtctttacatcg
HIS1 CrIME/F	gcgcaagaagcctcaact
UME6 FarDOWN/R	gcactagcaatgccaacag
UME6 downstream/R	gaatcttctacgggaaaagttgcaaga
