# Supplementary material for: Rapid Gene Concatenation for Genetic Rescue of Multigene Mutants in Candida albicans
Source: mSphere. 2018 Apr 25;3(2):e00169-18. doi: 10.1128/mSphere.00169-18 (PMC5917427; doi:10.1128/mSphere.00169-18)
Supplement: TABLE S3 [file sph002182529st3.xlsx]

## Sheet: raw data
File Name			20171114_20171114 manning complement_01_01.RCC	20171114_20171114 manning complement_01_02.RCC	20171114_20171114 manning complement_01_03.RCC	20171114_20171114 manning complement_01_04.RCC	20171114_20171114 manning complement_01_05.RCC	20171114_20171114 manning complement_01_06.RCC	20171114_20171114 manning complement_01_07.RCC	20171114_20171114 manning complement_01_08.RCC	20171114_20171114 manning complement_01_09.RCC	20171114_20171114 manning complement_01_10.RCC	20171114_20171114 manning complement_01_11.RCC	20171114_20171114 manning complement_01_12.RCC	20160202_tx factor #4_01_05.RCC	20160202_tx factor #4_01_06.RCC	20160112_tx factors #1_01_02.RCC
Description			MH82 SN250 WT 4 hr YPD 37Â°C	MH82 SN250 WT 4 hr YPD 37Â°C	MH82 SN250 WT 4 hr YPD 37Â°C	MH180 ume6dd MM 4 hr YPD 37Â°C	MH180 ume6dd MM 4 hr YPD 37Â°C	MH180 ume6dd MM 4 hr YPD 37Â°C	MH183 ume6dd brg1dd MM 4 hr YPD 37Â°C	MH183 ume6dd brg1dd MM 4 hr YPD 37Â°C	MH183 ume6dd brg1dd MM 4 hr YPD 37Â°C	MH281 UME6++ BRG1++ 4 hr YPD 37Â°C	MH281 UME6++ BRG1++ 4 hr YPD 37Â°C	MH281 UME6++ BRG1++ 4 hr YPD 37Â°C	CW1642 brg1 4hr 37 YPD	CW1644 brg1 4hr 37 YPD	CW1639 brg1 4hr 37 YPD
Sample ID			1	1	1	1	1	1	1	1	1	1	1	1	1	1	1
Owner
Sample Date			2017-11-14	2017-11-14	2017-11-14	2017-11-14	2017-11-14	2017-11-14	2017-11-14	2017-11-14	2017-11-14	2017-11-14	2017-11-14	2017-11-14	2012-02-01	2012-02-01	2012-01-11
Lane ID			1	2	3	4	5	6	7	8	9	10	11	12	5	6	2
FOV Count			600	600	600	600	600	600	600	600	600	600	600	600	600	600	600
FOV Counted			598	600	600	600	600	599	600	600	600	600	598	600	600	600	600
Binding Density			1.24	0.86	0.95	0.66	0.67	0.71	0.62	0.62	0.44	0.63	0.83	1.02	1.89	1.65	1.44
Messages
Endogenous	ACE2	orf19_6124.1	1122	975	929	972	970	937	859	870	588	758	924	1193	2250	2088	1738
Endogenous	ADH5	orf19_2608.1	1909	1187	3361	385	317	348	269	348	210	1976	2454	2470	849	645	515
Endogenous	AGO1	orf19_2903.1	1495	1186	1479	823	795	816	696	809	503	1044	1243	1467	2324	2200	1844
Endogenous	ALG2	orf19_1221.1	1151	922	970	818	802	852	624	757	514	731	918	1115	2167	2193	2166
Endogenous	ALS1	orf19_5741.1	665	740	605	922	585	670	329	369	222	382	623	610	429	505	557
Endogenous	ALS2	orf19_1097.1	232	199	167	187	162	186	117	153	106	138	185	243	415	391	323
Endogenous	ALS3	orf19_1816.1	29555	21677	25217	720	775	741	335	373	259	10297	12770	15937	871	752	645
Endogenous	ALS4	orf19_4555.1	479	377	393	529	450	456	367	363	301	310	399	487	1224	1092	827
Endogenous	ALS5	orf19_5736.1	811	689	681	721	687	670	554	595	378	480	654	831	1645	1348	1305
Endogenous	ALS6	orf19_7414.1	342	284	272	252	252	302	178	215	167	177	237	301	563	512	431
Endogenous	ALS7	orf19_7400.1	780	684	651	616	649	597	523	572	378	452	642	864	1418	1199	1102
Endogenous	ALS9	orf19_5742.1	224	160	178	148	160	178	143	161	121	130	173	216	360	298	288
Endogenous	AOX2	orf19_4773.1	148	111	108	82	96	95	91	101	61	63	82	115	238	170	170
Endogenous	ARG1	orf19_7469.1	178	121	175	131	105	119	104	131	74	94	135	168	402	302	232
Endogenous	ARG81	orf19_4766.1	805	665	700	654	708	743	565	626	501	501	717	844	1735	1641	1541
Endogenous	ARP3	orf19_2289.1	2071	1770	1752	1738	1621	1704	1444	1537	1061	1276	1593	2065	3914	3578	3611
Endogenous	BCR1	orf19_723.1	981	771	808	835	768	808	698	756	517	631	866	981	1891	1837	1618
Endogenous	BRG1	orf19_4056.1	1213	958	1101	310	355	334	13	18	5	207	317	373	37	32	20
Endogenous	CAK1	orf19_793.1	1389	1166	1102	1005	996	1100	878	1014	682	815	1043	1381	2561	2421	2263
Endogenous	CAP1	orf19_1623.1	1799	1423	1379	1231	1294	1258	1156	1214	862	1069	1375	1660	3376	3105	2855
Endogenous	CAT1	orf19_6229.1	3616	2887	2677	2929	2855	3118	2653	3022	2089	1935	2725	3439	14383	13364	8962
Endogenous	CDC10	orf19_548.1	5005	3831	3969	3381	3431	3538	2727	3260	2180	2864	3857	4606	8644	8131	8133
Endogenous	CDC28	orf19_3856.1	1664	1289	1457	1335	1344	1412	1065	1227	821	960	1414	1743	3529	3435	3342
Endogenous	CDC5	orf19_6010.1	2209	1765	1815	1851	1740	1860	1430	1626	1070	1308	1694	2258	4382	4127	3552
Endogenous	CDC7	orf19_3561.1	1105	815	883	819	809	883	658	832	535	704	821	1109	2386	2115	2069
Endogenous	CDR1	orf19_6000.1	3517	2757	2612	2006	1952	2052	1490	1528	1024	1816	2464	2938	4677	4173	4056
Endogenous	CDR2	orf19_5958.1	339	225	253	240	250	278	202	206	136	192	219	334	518	473	398
Endogenous	CHT2	orf19_3895.1	7578	6102	6089	7012	6578	7701	5965	7358	4710	5200	7534	8998	16715	15499	10363
Endogenous	CHT3	orf19_7586.1	1271	976	976	1087	1009	1108	964	1138	702	823	1068	1319	2529	2452	2446
Endogenous	CIT1	orf19_4393.1	14816	12220	11059	13343	12527	13788	10506	11145	7679	8278	11099	14271	25097	22770	23932
Endogenous	CLN3	orf19_1960.1	2386	1898	2266	1459	1486	1616	1429	1490	1078	1576	2067	2550	4657	4410	3428
Endogenous	CRH11	orf19_2706.1	831	658	723	410	424	431	367	395	274	493	602	704	1012	901	904
Endogenous	CSA1	orf19_7114.1	415	337	360	350	341	365	255	280	211	237	301	420	662	496	750
Endogenous	CSH1	orf19_4477.1	2459	1837	2223	2001	2029	2136	1702	1924	1389	1379	1727	2220	9086	8169	9587
Endogenous	CUP9	orf19_6514.1	542	461	429	436	459	446	349	365	243	311	400	485	946	805	944
Endogenous	DAK2	orf19_4777.1	2280	1896	2563	1284	1200	1232	991	1158	784	1707	2338	2429	3137	3029	3360
Endogenous	DBF2	orf19_1223.1	1266	1120	1102	1163	1074	1035	890	973	668	817	1072	1434	3107	2900	2508
Endogenous	DDR48	orf19_4082.1	4025	2531	6930	559	586	624	599	727	522	2932	3413	3700	2245	2070	1685
Endogenous	DFG5	orf19_2075.1	1391	1115	1079	1050	1083	1067	851	982	582	832	1085	1415	2267	2076	2150
Endogenous	ECE1	orf19_3374.1	64609	45193	52950	221	241	216	124	131	81	16496	19598	26392	204	162	154
Endogenous	ECM331	orf19_4255.1	683	544	682	187	205	196	188	199	125	347	460	571	600	533	432
Endogenous	EFG1	orf19_610.1	1665	1516	1486	1445	1355	1476	1114	1226	935	1134	1584	1807	3368	3281	3075
Endogenous	ELF1	orf19_7332.1	3425	2879	2476	2869	2773	2982	2487	2434	1669	2010	2746	3245	6079	5675	5905
Endogenous	ENA2	orf19_6070.1	769	707	645	678	634	719	461	544	393	485	602	804	2399	2219	2031
Endogenous	ENA21	orf19_5170.1	5657	4545	3865	4644	4407	4767	3553	3602	2473	2839	3755	4788	9656	8642	12337
Endogenous	FAV2	orf19_1120.1	439	419	401	220	196	197	152	212	116	254	291	405	714	616	493
Endogenous	FBP1	orf19_6178.1	1430	1115	1211	1145	1135	1214	863	928	642	780	974	1262	3794	3278	3378
Endogenous	FDH1	orf19_638.1	318	241	259	243	255	219	200	242	184	156	192	318	1366	856	564
Endogenous	FKH2	orf19_5389.1	1302	1074	1136	1056	1085	1137	858	1029	687	841	1139	1401	2755	2584	2353
Endogenous	FRP1	orf19_5634.1	158	111	220	82	65	85	61	85	56	172	201	229	105	72	89
Endogenous	FRP2	orf19_7112.1	267	220	222	201	204	208	163	198	112	143	173	271	329	292	452
Endogenous	FRP3	orf19_1224.1	3930	3092	3127	2065	2090	2282	1670	1752	1247	2036	2734	3501	5618	5425	4560
Endogenous	FTR1	orf19_7219.1	4777	3466	3916	3565	3977	4193	2603	2873	2143	3115	4151	4799	4485	3652	4158
Endogenous	GAL1	orf19_3670.1	501	376	480	381	390	435	319	385	263	318	426	593	1501	1363	1342
Endogenous	GAP2	orf19_6993.1	165	138	121	137	122	132	119	132	80	83	120	173	406	226	265
Endogenous	GCA2	orf19_999.1	190	168	154	166	121	147	115	120	93	116	121	191	354	237	214
Endogenous	GCN4	orf19_1358.1	3890	3123	3227	2958	3014	3027	2691	2998	2137	2574	3373	4154	6272	5889	5922
Endogenous	GIN4	orf19_663.1	2260	1784	1781	1615	1658	1726	1411	1580	1100	1317	1788	2177	3880	3604	3245
Endogenous	GNP1	orf19_1193.1	3915	3033	3235	2663	2664	2706	2077	2301	1510	2255	3080	3561	5324	4784	5619
Endogenous	GPD1	orf19_1756.1	2127	1735	1776	1644	1579	1734	1331	1511	1052	1378	1776	2183	3893	3755	3624
Endogenous	GPD2	orf19_691.1	1985	1573	1742	1709	1634	1731	1323	1328	912	1127	1580	1851	3234	2901	3054
Endogenous	HAP3	orf19_4647.1	141	109	125	106	114	142	113	143	92	92	128	153	266	243	217
Endogenous	HAP43	orf19_681.1	750	598	641	550	571	611	504	501	367	469	616	724	1543	1447	1162
Endogenous	HEM1	orf19_2601.1	1334	1053	1229	906	850	867	755	807	530	1021	1236	1479	1786	1524	1697
Endogenous	HGT7	orf19_2023.1	26943	21692	23421	17834	18749	18686	16047	19008	12524	17197	22737	26031	24076	22552	23567
Endogenous	HOG1	orf19_895.1	3313	2671	2798	2766	2543	2797	1965	2424	1656	2028	2694	3270	7446	6781	7047
Endogenous	HSP104	orf19_6387.1	5676	4529	5070	4599	4320	4566	3855	4437	3176	4304	5419	6417	13031	12569	10938
Endogenous	HSP70	orf19_4980.1	28871	22294	28988	18373	18435	18325	15684	17298	13010	22188	26712	31506	65869	62866	55906
Endogenous	HTA1	orf19_6924.1	10180	8487	8202	8621	8231	8944	6655	7476	5167	6376	8502	10401	20633	19569	17350
Endogenous	HTA2	orf19_1051.1	17587	14765	14813	15721	15535	16410	11933	14016	9716	11843	15928	18932	40518	38886	34507
Endogenous	HWP1	orf19_1321.1	18858	14683	17973	152	172	177	51	75	52	7574	9186	11328	140	108	81
Endogenous	HYR1	orf19_4975.1	3224	2536	4155	183	158	201	135	183	116	1563	1366	1777	378	338	305
Endogenous	IFD6	orf19_1048.1	192	151	227	119	120	136	113	107	94	120	186	170	831	600	1273
Endogenous	IHD1	orf19_5760.1	12538	9758	10863	2582	2630	2684	1187	1339	914	4904	6257	8278	2022	1667	962
Endogenous	IPL1	orf19_3474.1	453	344	322	341	330	313	283	320	207	253	306	415	862	714	807
Endogenous	IRE1	orf19_5068.1	1173	976	962	952	922	998	717	846	589	671	878	1105	2209	2073	1829
Endogenous	IRO1	orf19_1715.1	1194	1000	1041	296	292	332	225	304	200	291	461	523	42	35	45
Endogenous	KIP4	orf19_5265.1	1072	854	1145	403	389	415	367	450	247	637	785	934	1256	1044	940
Endogenous	KRE1	orf19_4377.1	4844	4137	3754	3749	3773	3834	2810	3106	2068	2586	3602	4521	7366	6569	5367
Endogenous	MAE1	orf19_3419.1	1347	954	1052	815	892	910	572	682	426	685	846	1117	2417	2149	1859
Endogenous	MPS1	orf19_7293.1	820	706	626	609	584	666	473	517	343	453	616	814	1417	1243	1188
Endogenous	NDT80	orf19_2119.1	3584	3032	2906	3120	3056	3205	2493	2781	1967	2278	3147	3779	6656	6133	6232
Endogenous	NPR1	orf19_6232.1	726	547	582	555	538	548	474	512	348	420	538	692	1365	1309	1171
Endogenous	NRG1	orf19_7150.1	1825	1504	1549	1806	1855	1841	1647	1881	1272	1328	1815	2197	4582	4243	4919
Endogenous	PCK1	orf19_7514.1	363	280	266	220	241	251	186	200	139	162	220	308	809	562	514
Endogenous	PFK2	orf19_6540.1	5033	4052	4375	3598	3841	3798	3502	3876	2580	3325	4429	4959	5735	5394	8840
Endogenous	PGA13	orf19_6420.1	2118	1675	1737	758	798	828	576	608	497	1237	1651	2172	1932	1534	827
Endogenous	PGA17	orf19_893.1	158	121	152	104	148	113	101	114	90	83	106	146	234	141	193
Endogenous	PGA25	orf19_6336.1	166	104	110	94	99	117	77	85	80	65	102	163	116	66	96
Endogenous	PGA34	orf19_2833.1	140	131	112	90	67	76	92	74	69	81	99	141	210	208	127
Endogenous	PGA37	orf19_3923.1	79	65	82	63	58	56	42	54	37	39	42	85	58	35	57
Endogenous	PGA48	orf19_6321.1	1270	1055	1053	884	857	940	795	867	556	729	959	1272	2221	1885	1722
Endogenous	PGA53	orf19_4651.1	13185	11172	10726	11822	11520	12287	8839	10403	7133	8173	11242	13592	23285	22058	20079
Endogenous	PGA7	orf19_5635.1	393	276	712	173	145	178	139	164	112	593	716	701	344	276	267
Endogenous	PHO85	orf19_6846.1	2832	2272	2342	2183	2159	2121	1809	2006	1351	1680	2152	2707	5951	5653	5258
Endogenous	PHO89	orf19_4599.1	323	293	204	221	197	222	192	183	130	150	174	244	624	492	368
Endogenous	PHR1	orf19_3829.1	7499	6295	6004	3784	3752	3833	2938	3027	2133	3515	4380	5903	9757	8935	9517
Endogenous	PHR2	orf19_6081.1	6805	5037	6363	4169	4327	4564	3844	4255	2954	4826	6482	7126	8238	7406	11042
Endogenous	PIL1	orf19_778.1	18094	14822	14408	13957	13844	15037	11193	12528	8641	10623	14404	17738	33612	31788	29227
Endogenous	PIR1	orf19_220.1	1824	1684	1583	1967	1814	1955	1976	2139	1466	1319	1726	2069	4459	4385	4295
Endogenous	PLB5	orf19_5102.1	521	396	436	255	235	253	223	241	154	281	338	440	549	450	361
Endogenous	POL1	orf19_5873.1	985	826	842	798	787	835	670	748	483	559	750	926	1977	1869	1848
Endogenous	PRA1	orf19_3111.1	117	81	99	80	85	97	71	71	63	70	83	121	99	66	85
Endogenous	RBR1	orf19_535.1	156	135	106	91	110	111	100	104	66	71	84	170	186	125	124
Endogenous	RBR2	orf19_532.1	177	175	144	161	140	160	137	135	98	128	148	203	615	578	471
Endogenous	RBT1	orf19_1327.1	1856	1867	1588	825	834	890	337	343	250	1671	2171	2851	940	784	325
Endogenous	RBT5	orf19_5636.1	1777	1198	3075	774	628	684	534	592	486	2746	3525	3290	2385	2160	2190
Endogenous	RCT1	orf19_7350.1	5655	4502	6162	2754	2879	3021	2488	2766	1960	3599	4640	5439	6857	6497	5456
Endogenous	RFG1	orf19_2823.1	2199	1623	1618	1662	1572	1676	1369	1465	951	1181	1579	1881	3679	3324	2901
Endogenous	RHR2	orf19_5437.1	4319	3660	4575	2045	1992	1910	1781	2124	1309	3736	4535	4336	2008	1687	2632
Endogenous	RIM101	orf19_7247.1	3010	2402	2380	2403	2343	2367	1914	1949	1424	1841	2430	3057	5868	5240	5581
Endogenous	RNR22	orf19_1868.1	2125	1477	2386	742	796	703	899	1047	690	2010	2396	2504	953	874	1322
Endogenous	ROB1	orf19_4998.1	2359	2007	1926	2026	2014	2065	1505	1906	1324	1497	1906	2245	4348	4105	3695
Endogenous	RPN4	orf19_1069.1	2173	1671	1819	1519	1392	1523	1381	1357	1039	1376	1839	2071	3678	3447	3519
Endogenous	RTA3	orf19_23.1	286	232	247	275	264	261	203	237	142	252	339	359	1197	1153	1166
Endogenous	SAP1	orf19_5714.1	159	111	114	140	128	122	92	118	78	82	111	176	310	277	248
Endogenous	SAP10	orf19_3839.1	101	90	89	72	60	76	39	74	38	52	53	84	166	104	120
Endogenous	SAP2	orf19_3708.1	82	63	46	48	41	44	37	44	31	24	52	73	135	117	85
Endogenous	SAP4	orf19_5716.1	105	80	84	76	85	86	52	82	48	57	71	90	174	148	124
Endogenous	SAP5	orf19_5585.1	440	400	383	36	33	45	25	33	25	103	107	153	62	57	61
Endogenous	SAP6	orf19_5542.1	212	394	218	79	104	92	73	85	62	71	76	153	235	227	184
Endogenous	SAP9	orf19_6928.1	2579	2031	2047	2000	2010	2101	1694	1886	1259	1508	2042	2496	4970	4571	4520
Endogenous	SAP99	orf19_853.1	203	202	174	178	136	161	144	211	109	93	160	234	338	299	258
Endogenous	SCW11	orf19_3893.1	1241	1049	1103	1161	1139	1101	1082	1209	816	947	1248	1523	2814	2604	2212
Endogenous	SCW4	orf19_2941.1	54	42	44	39	39	39	33	51	35	31	33	55	57	50	28
Endogenous	SGA1	orf19_1719.1	597	504	452	533	391	476	344	395	279	337	407	549	1069	1151	932
Endogenous	SHA3	orf19_3669.1	1392	1009	1474	765	842	728	673	720	478	1119	1460	1467	1462	1146	1167
Endogenous	SIN3	orf19_6011.1	2093	1839	1701	1844	1747	1912	1503	1689	1143	1405	1796	2142	4382	4168	3567
Endogenous	SIT1	orf19_2179.1	257	156	211	223	188	209	178	179	150	182	255	304	695	613	562
Endogenous	SMC2	orf19_3623.1	715	575	538	525	542	563	431	487	346	377	544	743	1377	1175	1271
Endogenous	SNF1	orf19_1936.1	2321	1904	1925	1907	1888	2002	1602	1838	1267	1472	1943	2272	4572	4209	4229
Endogenous	SOD4	orf19_2062.1	398	285	267	193	196	195	183	243	153	200	244	328	926	757	521
Endogenous	SOD5	orf19_2060.1	2858	2015	2232	275	306	315	250	271	168	540	672	878	760	551	662
Endogenous	SOD6	orf19_2108.1	128	102	118	78	107	87	75	95	60	86	108	115	93	82	98
Endogenous	SSB1	orf19_6367.1	56516	47376	46821	51654	50382	53816	39750	45984	31511	37280	50508	59658	107559	100116	104871
Endogenous	STF2	orf19_2107_1.1	2396	1413	4099	378	419	454	446	503	353	3258	3899	3494	1041	883	968
Endogenous	TDH3	orf19_6814.1	204752	161748	206507	146112	156351	156510	137593	162271	108864	159627	198789	216043	273054	253032	255947
Endogenous	TEC1	orf19_5908.1	1561	1269	1250	1380	1279	1426	1046	1047	732	833	1147	1414	2207	2137	1920
Endogenous	TPK1	orf19_4892.1	997	873	872	831	827	916	688	930	607	612	854	1043	2106	2049	2126
Endogenous	TPK2	orf19_2277.1	1170	943	955	884	889	933	835	796	597	767	903	1220	2201	2126	1786
Endogenous	TPS2	orf19_3038.1	2057	1637	1932	1361	1332	1355	1176	1213	851	1410	1762	2073	2878	2756	2699
Endogenous	TRR1	orf19_4290.1	8787	6753	6793	5958	6072	6399	4975	5361	3616	4702	6430	8283	14063	13099	13951
Endogenous	TRX1	orf19_7611.1	16821	13891	12901	12895	12380	13320	10467	11577	7619	9261	12476	15982	33041	31015	32672
Endogenous	TTR1	orf19_6059.1	4904	3866	4057	3758	3754	3952	3365	3669	2465	3188	4018	5282	13523	12447	13077
Endogenous	TUP1	orf19_6109.1	10344	8213	8387	8179	7957	8616	6785	7385	5205	6375	8413	10173	20491	18881	17579
Endogenous	TYE7	orf19_4941.1	2855	2332	2721	2239	2236	2124	2163	2465	1541	2266	3123	3079	3762	3597	4682
Endogenous	UCF1	orf19_1354.1	1185	680	2141	102	127	150	96	94	77	1123	1368	1378	225	150	186
Endogenous	UGP1	orf19_1738.1	12791	10094	10620	8349	8187	8807	7182	7448	5066	7151	9394	11942	18497	17016	17098
Endogenous	UME6	orf19_1822.1	289	222	256	12	17	11	13	11	8	93	127	184	151	150	92
Endogenous	WH11	orf19_3548.1	733	600	650	627	551	645	475	553	358	450	608	685	1417	1241	1350
Endogenous	YHB1	orf19_3707.1	895	757	818	605	555	575	508	591	398	611	702	846	984	967	999
Endogenous	YRA1	orf19_5917_3.1	2481	2171	2168	2127	2118	2197	1848	1962	1374	1596	2178	2629	4921	4470	4666
Endogenous	YWP1	orf19_3618.1	11755	8843	8736	16974	17417	18812	16145	18025	12437	8557	11305	13217	47856	42373	39646
Endogenous	ZAP1	orf19_3794.1	387	282	257	248	271	256	232	247	187	169	239	338	632	611	542
Endogenous	ZCF1	orf19_255.1	522	447	415	435	455	499	404	472	302	342	422	568	1476	1283	1119
Endogenous	ZCF34	orf19_6182.1	705	597	504	568	509	588	467	532	343	358	540	689	1116	924	981
Endogenous	ZRT1	orf19_3112.1	117	93	81	88	80	88	74	85	48	55	66	100	157	117	116
Endogenous	ZRT2	orf19_1585.1	3602	2654	2708	2285	2225	2344	1900	2265	1508	2009	2592	3206	5370	5097	5383
Endogenous	orf19.1424	orf19_1424.1	167	146	120	98	102	96	75	106	50	91	133	165	233	206	186
Endogenous	orf19.1534	orf19_1534.1	725	605	513	473	455	524	402	419	299	393	505	681	1170	1169	1064
Endogenous	orf19.1619	orf19_1619.1	845	681	650	659	705	749	575	582	404	482	667	844	1501	1431	1372
Endogenous	orf19.1691	orf19_1691.1	4050	3052	9045	272	96	107	97	92	77	7939	9177	8471	200	163	136
Endogenous	orf19.1754	orf19_1754.1	1511	1267	1344	1061	1068	1119	910	1026	701	972	1212	1589	3097	2908	2975
Endogenous	orf19.1862	orf19_1862.1	1040	912	963	1125	890	972	1059	1024	797	819	1030	1368	2800	3012	1972
Endogenous	orf19.2125	orf19_2125.1	1489	1208	1427	1196	1261	1292	1075	1323	972	838	1079	1328	3057	2876	2642
Endogenous	orf19.2320	orf19_2320.1	456	379	324	378	318	426	292	314	201	253	374	471	856	796	793
Endogenous	orf19.3456	orf19_3456.1	314	301	308	225	241	229	197	201	141	183	256	302	609	573	492
Endogenous	orf19.3459	orf19_3459.1	1158	940	923	899	922	954	704	802	616	707	951	1157	2311	2130	2060
Endogenous	orf19.3615	orf19_3615.1	675	488	561	444	465	486	377	430	295	371	510	592	1350	1249	1194
Endogenous	orf19.3840	orf19_3840.1	936	747	727	689	707	746	593	612	417	586	729	926	1520	1421	1331
Endogenous	orf19.409	orf19_409.1	4806	3800	3523	3393	3520	3607	2754	3178	2125	2332	3320	4176	7876	7250	8071
Endogenous	orf19.411	orf19_411.1	189	133	131	105	106	111	89	108	64	103	127	164	260	232	268
Endogenous	orf19.4174	orf19_4174.1	230	251	222	202	191	192	147	178	122	144	192	249	430	358	342
Endogenous	orf19.4342	orf19_4342.1	130	96	117	84	111	98	67	75	57	65	100	151	283	236	182
Endogenous	orf19.449	orf19_449.1	315	300	324	230	228	243	182	255	173	212	294	341	681	565	550
Endogenous	orf19.4706	orf19_4706.1	1077	819	920	762	768	808	649	704	511	596	834	984	1981	1764	2008
Endogenous	orf19.5517	orf19_5517.1	1870	1614	1478	1633	1593	1655	1263	1495	978	1085	1568	1903	4909	4828	4723
Endogenous	orf19.5626	orf19_5626.1	429	284	369	243	231	300	190	248	182	215	325	407	724	645	619
Endogenous	orf19.6239	orf19_6239.1	804	664	680	658	656	713	553	601	412	517	597	839	1776	1586	1571
Endogenous	orf19.6578	orf19_6578.1	869	756	669	718	636	730	472	646	398	524	655	842	1669	1476	2031
Endogenous	orf19.6660	orf19_6660.1	307	224	289	190	189	198	145	188	118	187	284	313	448	355	320
Endogenous	orf19.670.2	orf19_670_2.1	238	174	209	170	154	185	127	170	94	139	131	209	323	223	284
Negative	NEG_A	ERCC_00096.1	12	1	12	10	12	13	12	7	3	9	8	7	20	19	14
Negative	NEG_B	ERCC_00041.1	4	3	2	3	6	4	3	3	4	3	2	6	13	7	10
Negative	NEG_C	ERCC_00019.1	8	2	2	2	4	7	2	12	3	3	3	3	8	9	7
Negative	NEG_D	ERCC_00076.1	9	12	9	6	3	5	6	7	3	4	8	7	11	12	9
Negative	NEG_E	ERCC_00098.1	19	9	5	17	11	12	6	4	13	7	9	10	25	12	16
Negative	NEG_F	ERCC_00126.1	6	7	3	1	7	9	8	3	3	2	2	5	2	9	8
Negative	NEG_G	ERCC_00144.1	1	5	8	4	7	2	1	4	3	5	6	7	9	10	13
Negative	NEG_H	ERCC_00154.1	3	6	7	5	3	4	5	3	3	3	5	1	11	8	8
Positive	POS_A	ERCC_00117.1	7263	8358	7499	9637	10602	8930	8561	8365	8977	9578	7312	6864	15093	13454	15720
Positive	POS_B	ERCC_00112.1	2419	2744	2403	3119	3506	2919	2793	2748	2995	3218	2544	2309	5032	4617	4593
Positive	POS_C	ERCC_00002.1	973	1073	923	1160	1354	1093	1132	1052	1051	1136	894	831	1602	1433	1622
Positive	POS_D	ERCC_00092.1	187	233	170	213	247	219	220	211	206	228	178	145	350	313	352
Positive	POS_E	ERCC_00035.1	29	33	27	33	36	33	24	36	39	35	29	20	55	57	65
Positive	POS_F	ERCC_00034.1	19	17	15	20	24	14	12	16	22	12	22	25	28	28	29

## Sheet: normalization
Cleaned Data	MH82 SN250 WT 4 hr YPD 37Â°C	MH82 SN250 WT 4 hr YPD 37Â°C	MH82 SN250 WT 4 hr YPD 37Â°C	MH180 ume6dd MM 4 hr YPD 37Â°C	MH180 ume6dd MM 4 hr YPD 37Â°C	MH180 ume6dd MM 4 hr YPD 37Â°C	MH183 ume6dd brg1dd MM 4 hr YPD 37Â°C	MH183 ume6dd brg1dd MM 4 hr YPD 37Â°C	MH183 ume6dd brg1dd MM 4 hr YPD 37Â°C	MH281 UME6++ BRG1++ 4 hr YPD 37Â°C	MH281 UME6++ BRG1++ 4 hr YPD 37Â°C	MH281 UME6++ BRG1++ 4 hr YPD 37Â°C	CW1642 brg1 4hr 37 YPD	CW1644 brg1 4hr 37 YPD	CW1639 brg1 4hr 37 YPD			Normalized counts	MH82 SN250 WT 4 hr YPD 37Â°C	MH82 SN250 WT 4 hr YPD 37Â°C	MH82 SN250 WT 4 hr YPD 37Â°C	MH180 ume6dd MM 4 hr YPD 37Â°C	MH180 ume6dd MM 4 hr YPD 37Â°C	MH180 ume6dd MM 4 hr YPD 37Â°C	MH183 ume6dd brg1dd MM 4 hr YPD 37Â°C	MH183 ume6dd brg1dd MM 4 hr YPD 37Â°C	MH183 ume6dd brg1dd MM 4 hr YPD 37Â°C	MH281 UME6++ BRG1++ 4 hr YPD 37Â°C	MH281 UME6++ BRG1++ 4 hr YPD 37Â°C	MH281 UME6++ BRG1++ 4 hr YPD 37Â°C	CW1642 brg1 4hr 37 YPD	CW1644 brg1 4hr 37 YPD	CW1639 brg1 4hr 37 YPD		Average Normalized Counts	WT	ume6Δ	ume6Δ brg1Δ	Complement	brg1Δ		Triplicate stdev	WT	ume6Δ	ume6Δ brg1Δ	Complement	brg1Δ		T-Test vs WT
ACE2	1122	975	929	972	970	937	859	870	588	758	924	1193	2250	2088	1738			ACE2	932.983	1027.93	854.99	1281.23	1265.62	1175.57	1327.89	1178.6	1167.09	1003.53	952.704	1052.76	1335.18	1338.16	1129.51		ACE2	938.633	1240.81	1224.53	1003	1267.62		ACE2	86.6064	57.0348	89.7004	50.029	119.615		ACE2
ADH5	1909	1187	3361	385	317	348	269	348	210	1976	2454	2470	849	645	515			ADH5	1591.95	1252.73	3107.79	502.678	407.749	431.041	410.093	467.045	411.194	2625.69	2539.46	2185.1	499.212	408.582	329.805		ADH5	1984.16	447.156	429.444	2450.09	412.533		ADH5	987.765	49.4739	32.5679	233.501	84.7726		ADH5
AGO1	1495	1186	1479	823	795	816	696	809	503	1044	1243	1467	2324	2200	1844			AGO1	1245.3	1251.67	1364.46	1083.61	1035.71	1022.62	1074.33	1095.45	997.114	1384.43	1283.54	1295.72	1379.34	1410.31	1198.82		AGO1	1287.15	1047.31	1055.63	1321.23	1329.49		AGO1	67.0347	32.1088	51.7662	55.0734	114.217		AGO1
ALG2	1151	922	970	818	802	852	624	757	514	731	918	1115	2167	2193	2166			ALG2	957.266	971.724	892.969	1076.98	1044.91	1068.12	962.328	1024.57	1019.11	967.571	946.481	983.593	1285.66	1405.8	1409.37		ALG2	940.653	1063.34	1002	965.882	1366.94		ALG2	41.9239	16.5623	34.467	18.6137	70.418		ALG2
ALS1	665	740	605	922	585	670	329	369	222	382	623	610	429	505	557			ALS1	550.328	778.732	554.863	1214.92	759.829	838.066	503.428	495.67	435.191	502.764	640.537	535.8	248.599	318.395	357.268		ALS1	627.974	937.604	478.097	559.701	308.087		ALS1	130.579	243.325	37.3594	71.929	55.0629		ALS1
ALS2	232	199	167	187	162	186	117	153	106	138	185	243	415	391	323			ALS2	187.769	205.055	149.137	240.065	204.121	226.265	173.643	201.233	203.222	177.799	186.289	210.374	240.245	244.956	204.258		ALS2	180.654	223.484	192.699	191.487	229.82		ALS2	28.63	18.133	16.5334	16.8984	22.262		ALS2
ALS3	29555	21677	25217	720	775	741	335	373	259	10297	12770	15937	871	752	645			ALS3	24740.5	22980.3	23353.4	946.999	1009.44	927.813	512.762	501.123	509.181	13707.8	13238.2	14126.5	512.339	477.512	414.81		ALS3	23691.4	961.417	507.689	13690.8	468.22		ALS3	927.492	42.6795	5.9612	444.436	49.4239		ALS3
ALS4	479	377	393	529	450	456	367	363	301	310	399	487	1224	1092	827			ALS4	394.587	393.806	358.484	693.67	582.475	567.559	562.541	487.492	593.169	406.873	408.227	426.734	722.973	696.539	533.818		ALS4	382.292	614.568	547.734	413.945	651.11		ALS4	20.6222	68.909	54.3725	11.0963	102.434		ALS4
ALS5	811	689	681	721	687	670	554	595	378	480	654	831	1645	1348	1305			ALS5	672.577	724.651	625.263	948.325	893.829	838.066	853.437	803.739	747.148	633.283	672.687	731.765	974.183	861.453	846.376		ALS5	674.164	893.407	801.441	679.245	894.004		ALS5	49.713	55.1307	53.1814	49.5674	69.8448		ALS5
ALS6	342	284	272	252	252	302	178	215	167	177	237	301	563	512	431			ALS6	279.874	295.189	246.4	326.277	322.357	372.895	268.534	285.747	325.206	229.74	240.218	261.804	328.556	322.904	274.878		ALS6	273.821	340.509	293.162	243.921	308.78		ALS6	24.9513	28.1151	29.0544	16.3495	29.4952		ALS6
ALS7	780	684	651	616	649	597	523	572	378	452	642	864	1418	1199	1102			ALS7	646.62	719.349	597.474	809.06	843.908	745.79	805.213	772.387	747.148	595.992	660.242	761.027	838.733	765.468	713.637		ALS7	654.481	799.586	774.916	672.42	772.612		ALS7	61.3168	49.7402	29.115	83.1886	62.8531		ALS7
ALS9	224	160	178	148	160	178	143	161	121	130	173	216	360	298	288			ALS9	181.07	163.699	159.326	188.339	201.493	216.153	214.088	212.138	233.218	167.144	173.843	186.433	207.427	185.046	181.372		ALS9	168.032	201.995	219.815	175.807	191.282		ALS9	11.5013	13.9138	11.6485	9.79302	14.1023		ALS9
AOX2	148	111	108	82	96	95	91	101	61	63	82	115	238	170	170			AOX2	117.434	111.74	94.4842	100.801	117.415	111.236	133.198	130.35	113.235	77.9118	79.4676	96.8741	134.63	102.588	104.213		AOX2	107.886	109.817	125.594	84.7512	113.811		AOX2	11.9504	8.39727	10.7979	10.5275	18.0483		AOX2
ARG1	178	121	175	131	105	119	104	131	74	94	135	168	402	302	232			ARG1	142.554	122.344	156.547	165.791	129.238	141.574	153.42	171.244	139.231	119.198	134.434	143.87	232.488	187.623	144.754		ARG1	140.482	145.534	154.632	132.501	188.288		ARG1	17.1957	18.5955	16.0408	12.449	43.8706		ARG1
ARG81	805	665	700	654	708	743	565	626	501	501	717	844	1735	1641	1541			ARG81	667.553	699.202	642.863	859.461	921.418	930.342	870.548	845.997	993.115	661.252	738.024	743.292	1027.89	1050.2	1000.69		ARG81	669.873	903.74	903.22	714.189	1026.26		ARG81	28.2407	38.6056	78.8132	45.9212	24.7947		ARG81
ARP3	2071	1770	1752	1738	1621	1704	1444	1537	1061	1276	1593	2065	3914	3578	3611			ARP3	1727.6	1870.94	1617.35	2297.2	2120.85	2145.09	2237.91	2087.81	2112.96	1693.42	1646.52	1825.98	2328.09	2298.01	2354.24		ARP3	1738.63	2187.72	2146.23	1721.97	2326.78		ARP3	127.158	95.588	80.3897	93.0728	28.1367		ARP3
BCR1	981	771	808	835	768	808	698	756	517	631	866	981	1891	1837	1618			BCR1	814.921	811.604	742.905	1099.53	1000.24	1012.5	1077.44	1023.2	1025.11	834.389	892.552	864.773	1120.97	1176.47	1051.04		BCR1	789.81	1037.42	1041.92	863.905	1116.16		BCR1	40.6546	54.1304	30.7785	29.0913	62.8496		BCR1
BRG1	1213	958	1101	310	355	334	13	18	5	207	317	373	37	32	20			BRG1	1009.18	1009.9	1014.32	403.204	457.671	413.345	11.8614	17.2096	1.24983	269.695	323.186	325.648	14.6937	13.6892	6.1302		BRG1	1011.13	424.74	10.1069	306.176	11.5044		BRG1	2.78124	28.9664	8.12325	31.6176	4.68118		BRG1
CAK1	1389	1166	1102	1005	996	1100	878	1014	682	815	1043	1381	2561	2421	2263			CAK1	1156.55	1230.46	1015.24	1325	1299.77	1381.61	1357.45	1374.89	1355.07	1079.44	1076.12	1219.46	1520.76	1552.68	1472.8		CAK1	1134.08	1335.46	1362.47	1125.01	1515.41		CAK1	109.354	41.9083	10.8256	81.8154	40.2057		CAK1
CAP1	1799	1423	1379	1231	1294	1258	1156	1214	862	1069	1375	1660	3376	3105	2855			CAP1	1499.85	1502.99	1271.83	1624.75	1691.26	1581.33	1789.9	1647.52	1715.02	1417.73	1420.43	1466.86	2007.07	1993.31	1859.9		CAP1	1424.89	1632.45	1717.48	1435.01	1953.43		CAP1	132.56	55.3705	71.223	27.6153	81.2849		CAP1
CAT1	3616	2887	2677	2929	2855	3118	2653	3022	2089	1935	2725	3439	14383	13364	8962			CAT1	3021.26	3055.41	2474.19	3876.86	3742	3932.46	4118.62	4112.07	4168.68	2571.09	2820.52	3044.33	8574.91	8602.13	5853.2		CAT1	2850.29	3850.44	4133.13	2811.98	7676.75		CAT1	326.157	97.9426	30.9667	236.735	1579.3		CAT1
CDC10	5005	3831	3969	3381	3431	3538	2727	3260	2180	2864	3857	4606	8644	8131	8133			CDC10	4184.3	4056.43	3670.99	4476.36	4498.71	4463.36	4233.74	4436.5	4350.66	3808.36	3994.51	4079.13	5150.47	5231.05	5311.12		CDC10	3970.57	4479.48	4340.3	3960.67	5230.88		CDC10	267.206	17.8759	101.776	138.524	80.3284		CDC10
CDC28	1664	1289	1457	1335	1344	1412	1065	1227	821	960	1414	1743	3529	3435	3342			CDC28	1386.81	1360.89	1344.08	1762.69	1756.95	1775.99	1648.34	1665.24	1633.03	1272.56	1460.88	1540.45	2098.36	2205.89	2178.35		CDC28	1363.93	1765.21	1648.87	1424.63	2160.87		CDC28	21.5244	9.76765	16.1134	137.576	55.857		CDC28
CDC5	2209	1765	1815	1851	1740	1860	1430	1626	1070	1308	1694	2258	4382	4127	3552			CDC5	1843.15	1865.64	1675.71	2447.08	2277.19	2342.29	2216.13	2209.13	2130.96	1736.04	1751.27	1997.11	2607.34	2651.68	2315.66		CDC5	1794.83	2355.52	2185.41	1828.14	2524.89		CDC5	103.778	85.7135	47.2843	146.534	182.551		CDC5
CDC7	1105	815	883	819	809	883	658	832	535	704	821	1109	2386	2115	2069			CDC7	918.749	858.262	812.379	1078.31	1054.1	1107.31	1015.22	1126.8	1061.11	931.612	845.883	978.273	1416.34	1355.55	1345.95		CDC7	863.13	1079.91	1067.71	918.589	1372.61		CDC7	53.3518	26.6382	56.0846	67.1491	38.1693		CDC7
CDR1	3517	2757	2612	2006	1952	2052	1490	1528	1024	1816	2464	2938	4677	4173	4056			CDR1	2938.36	2917.56	2413.98	2652.66	2555.7	2584.98	2309.47	2075.55	2038.97	2412.6	2549.83	2600.08	2783.37	2681.31	2645.22		CDR1	2756.63	2597.78	2141.33	2520.84	2703.3		CDR1	296.93	49.7296	146.758	97.0447	71.6504		CDR1
CDR2	339	225	253	240	250	278	202	206	136	192	219	334	518	473	398			CDR2	277.362	232.625	228.8	310.361	319.729	342.558	305.868	273.479	263.214	249.717	221.55	291.066	301.705	297.78	253.3		CDR2	246.262	324.216	280.854	254.111	284.262		CDR2	27.0009	16.5608	22.2628	34.9655	26.8855		CDR2
CHT2	7578	6102	6089	7012	6578	7701	5965	7358	4710	5200	7534	8998	16715	15499	10363			CHT2	6338.72	6464.6	5634.78	9292.26	8633.02	9725.61	9270.74	10022.6	9409.97	6919.5	7807.92	7973.6	9966.41	9977.49	6769.29		CHT2	6146.03	9216.96	9567.78	7567.01	8904.4		CHT2	447.209	550.174	400.015	566.842	1849.06		CHT2
CHT3	1271	976	976	1087	1009	1108	964	1138	702	823	1068	1319	2529	2452	2446			CHT3	1057.74	1028.99	898.526	1433.76	1316.85	1391.72	1491.23	1543.92	1395.06	1090.1	1102.05	1164.48	1501.66	1572.65	1592.46		CHT3	995.085	1380.78	1476.74	1118.88	1555.59		CHT3	84.8498	59.2185	75.4819	39.9465	47.7422		CHT3
CIT1	14816	12220	11059	13343	12527	13788	10506	11145	7679	8278	11099	14271	25097	22770	23932			CIT1	12399.2	12952.1	10238.6	17689.2	16448.4	17419.9	16334.7	15184.8	15347.2	11018.9	11505.2	12649.3	14967.9	14661.5	15641.9		CIT1	11863.3	17185.8	15622.2	11724.4	15090.4		CIT1	1433.97	652.692	622.325	837.029	501.57		CIT1
CLN3	2386	1898	2266	1459	1486	1616	1429	1490	1078	1576	2067	2550	4657	4410	3428			CLN3	1991.36	2006.68	2093.47	1927.16	1943.5	2033.86	2214.58	2023.75	2146.96	2092.96	2138.11	2256.04	2771.43	2833.99	2234.58		CLN3	2030.5	1968.17	2128.43	2162.37	2613.33		CLN3	55.0711	57.4706	96.7565	84.1995	329.498		CLN3
CRH11	831	658	723	410	424	431	367	395	274	493	602	704	1012	901	904			CRH11	689.323	691.779	664.169	535.837	548.318	535.958	562.541	531.112	539.177	650.597	618.758	619.152	596.473	573.497	584.167		CRH11	681.757	540.038	544.277	629.502	584.713		CRH11	15.2814	7.17158	16.3233	18.2695	11.498		CRH11
CSA1	415	337	360	350	341	365	255	280	211	237	301	420	662	496	750			CSA1	340.998	351.39	327.916	456.257	439.279	452.53	388.315	374.351	413.194	309.65	306.592	367.323	387.629	312.597	483.468		CSA1	340.101	449.355	391.953	327.855	394.565		CSA1	11.7629	8.92337	19.6752	34.2149	85.6466		CSA1
CSH1	2459	1837	2223	2001	2029	2136	1702	1924	1389	1379	1727	2220	9086	8169	9587			CSH1	2052.48	1941.99	2053.64	2646.03	2656.86	2691.16	2639.26	2615.35	2768.87	1830.59	1785.49	1963.42	5414.21	5255.53	6261.88		CSH1	2016.04	2664.68	2674.49	1859.84	5643.87		CSH1	64.129	23.5653	82.6058	92.4965	541.058		CSH1
CUP9	542	461	429	436	459	446	349	365	243	311	400	485	946	805	944			CUP9	447.338	482.88	391.832	570.321	594.299	554.918	534.54	490.218	477.185	408.205	409.265	424.96	557.091	511.654	610.323		CUP9	440.683	573.179	500.648	414.143	559.689		CUP9	45.8875	19.8452	30.0664	9.38283	49.3856		CUP9
DAK2	2280	1896	2563	1284	1200	1232	991	1158	784	1707	2338	2429	3137	3029	3360			DAK2	1902.6	2004.55	2368.59	1695.05	1567.77	1548.46	1533.23	1571.19	1559.04	2267.43	2419.16	2148.74	1864.46	1944.35	2190.12		DAK2	2091.91	1603.76	1554.48	2278.45	1999.64		DAK2	244.971	79.644	19.3829	135.544	169.725		DAK2
DBF2	1266	1120	1102	1163	1074	1035	890	973	668	817	1072	1434	3107	2900	2508			DBF2	1053.56	1181.68	1015.24	1534.56	1402.24	1299.44	1376.12	1319	1327.07	1082.11	1106.19	1266.46	1846.55	1861.25	1633		DBF2	1083.49	1412.08	1340.73	1151.59	1780.27		DBF2	87.1657	117.867	30.9089	100.207	127.747		DBF2
DDR48	4025	2531	6930	559	586	624	599	727	522	2932	3413	3700	2245	2070	1685			DDR48	3363.72	2677.91	6413.81	733.46	761.143	779.919	923.438	983.673	1035.11	3898.92	3534.04	3275.76	1332.2	1326.56	1094.85		DDR48	4151.81	758.174	980.74	3569.57	1251.21		DDR48	1988.73	23.3717	55.8932	313.095	135.435		DDR48
DFG5	1391	1115	1079	1050	1083	1067	851	982	582	832	1085	1415	2267	2076	2150			DFG5	1158.22	1176.38	993.937	1384.69	1414.07	1339.89	1315.45	1331.27	1155.09	1102.09	1119.68	1249.61	1345.33	1330.43	1398.91		DFG5	1109.51	1379.55	1267.27	1157.12	1358.22		DFG5	100.503	37.3522	97.471	80.5761	36.0161		DFG5
ECE1	64609	45193	52950	221	241	216	124	131	81	16496	19598	26392	204	162	154			ECE1	54091.9	47916.7	49042.9	285.161	307.906	264.187	184.532	171.244	153.229	21963.8	20319.5	23397.2	114.342	97.4349	93.7512		ECE1	50350.5	285.751	169.668	21893.5	101.843		ECE1	3288.71	21.8654	15.7108	1540.07	10.9804		ECE1
ECM331	683	544	682	187	205	196	188	199	125	347	460	571	600	533	432			ECM331	565.4	570.893	626.19	240.065	260.611	238.906	284.09	263.937	241.217	456.15	471.49	501.218	350.634	336.432	275.532		ECM331	587.494	246.527	263.081	476.286	320.866		ECM331	33.6235	12.2107	21.4492	22.9134	39.8975		ECM331
EFG1	1665	1516	1486	1445	1355	1476	1114	1226	935	1134	1584	1807	3368	3281	3075			EFG1	1387.65	1601.6	1370.95	1908.59	1771.4	1856.89	1724.57	1663.88	1861	1504.3	1637.19	1597.2	2002.29	2106.69	2003.76		EFG1	1453.4	1845.63	1749.81	1579.56	2037.58		EFG1	128.619	69.2829	100.955	68.1789	59.854		EFG1
ELF1	3425	2879	2476	2869	2773	2982	2487	2434	1669	2010	2746	3245	6079	5675	5905			ELF1	2861.33	3046.93	2288	3797.28	3634.27	3760.55	3860.4	3310.55	3328.8	2670.98	2842.3	2872.31	3619.94	3648.9	3854.26		ELF1	2732.09	3730.7	3499.91	2795.19	3707.7		ELF1	395.627	85.5054	312.32	108.615	127.75		ELF1
ENA2	769	707	645	678	634	719	461	544	393	485	602	804	2399	2219	2031			ENA2	637.41	743.738	591.916	891.293	824.202	900.004	708.767	734.219	777.144	639.942	618.758	707.824	1424.09	1422.55	1321.1		ENA2	657.688	871.833	740.043	655.508	1389.25		ENA2	77.9162	41.4792	34.5589	46.5283	59.023		ENA2
ENA21	5657	4545	3865	4644	4407	4767	3553	3602	2473	2839	3755	4788	9656	8642	12337			ENA21	4730.23	4813.56	3574.65	6151.51	5780.91	6016.88	5518.66	4902.69	4936.58	3775.06	3888.73	4240.51	5754.32	5560.23	8060.07		ENA21	4372.81	5983.1	5119.31	3968.1	6458.21		ENA21	692.48	187.598	346.26	242.666	1390.64		ENA21
FAV2	439	419	401	220	196	197	152	212	116	254	291	405	714	616	493			FAV2	361.094	438.343	365.895	283.834	248.788	240.17	228.089	281.658	223.22	332.291	296.221	354.023	418.658	389.901	315.419		FAV2	388.444	257.597	244.322	327.511	374.659		FAV2	43.2805	23.1269	32.4254	29.1957	53.2801		FAV2
FBP1	1430	1115	1211	1145	1135	1214	863	928	642	780	974	1262	3794	3278	3378			FBP1	1190.88	1176.38	1116.21	1510.69	1482.38	1525.71	1334.11	1257.66	1275.08	1032.83	1004.56	1113.94	2256.49	2104.75	2201.89		FBP1	1161.16	1506.26	1288.95	1050.44	2187.71		FBP1	39.5935	22.0013	40.0695	56.7784	76.8523		FBP1
FDH1	318	241	259	243	255	219	200	242	184	156	192	318	1366	856	564			FDH1	259.778	249.592	234.358	314.34	326.298	267.979	302.757	322.552	359.201	201.772	193.548	276.878	807.704	544.508	361.845		FDH1	247.909	302.872	328.17	224.066	571.353		FDH1	12.7935	30.8043	28.6383	45.921	224.138		FDH1
FKH2	1302	1074	1136	1056	1085	1137	858	1029	687	841	1139	1401	2755	2584	2353			FKH2	1083.7	1132.91	1046.74	1392.64	1416.69	1428.38	1326.34	1395.34	1365.06	1114.07	1175.68	1237.2	1636.52	1657.68	1531.65		FKH2	1087.78	1412.57	1362.25	1175.65	1608.62		FKH2	43.2288	18.2195	34.5882	61.5614	67.489		FKH2
FRP1	158	111	220	82	65	85	61	85	56	172	201	229	105	72	89			FRP1	125.807	111.74	198.232	100.801	76.689	98.596	86.5298	108.54	103.236	223.081	202.882	197.96	55.2691	39.4571	51.2485		FRP1	145.26	92.0287	99.4352	207.974	48.6582		FRP1	46.4113	13.3302	11.4867	13.3121	8.21807		FRP1
FRP2	267	220	222	201	204	208	163	198	112	143	173	271	329	292	452			FRP2	217.075	227.323	200.084	258.634	259.298	254.074	245.2	262.574	215.221	184.458	173.843	235.202	188.929	181.181	288.61		FRP2	214.828	257.335	240.998	197.835	219.573		FRP2	13.7579	2.84356	23.9547	32.7937	59.9128		FRP2
FRP3	3930	3092	3127	2065	2090	2282	1670	1752	1247	2036	2734	3501	5618	5425	4560			FRP3	3284.18	3272.79	2891.03	2730.91	2736.99	2875.72	2589.48	2380.89	2484.91	2705.6	2829.85	3099.31	3344.86	3487.85	2974.78		FRP3	3149.33	2781.21	2485.09	2878.25	3269.16		FRP3	223.769	81.9041	104.295	201.264	264.777		FRP3
FTR1	4777	3466	3916	3565	3977	4193	2603	2873	2143	3115	4151	4799	4485	3652	4158			FTR1	3993.39	3669.38	3621.9	4720.4	5216	5291.32	4040.84	3908.96	4276.67	4142.64	4299.42	4250.27	2668.8	2345.68	2711.92		FTR1	3761.55	5075.91	4075.49	4230.78	2575.47		FTR1	202.171	310.171	186.284	80.1833	200.163		FTR1
GAL1	501	376	480	381	390	435	319	385	263	318	426	593	1501	1363	1342			GAL1	413.008	392.746	439.074	497.373	503.651	541.014	487.872	517.481	517.18	417.527	436.229	520.726	888.258	871.116	870.57		GAL1	414.942	514.013	507.511	458.161	876.648		GAL1	23.2245	23.5933	17.0081	54.9839	10.0584		GAL1
GAP2	165	138	121	137	122	132	119	132	80	83	120	173	406	226	265			GAP2	131.669	140.371	106.526	173.749	151.572	158.006	176.754	172.607	151.229	104.548	118.877	148.304	234.875	138.664	166.333		GAP2	126.188	161.109	166.864	123.91	179.957		GAP2	17.575	11.4096	13.6974	22.3076	49.5316		GAP2
GCA2	190	168	154	166	121	147	115	120	93	116	121	191	354	237	214			GCA2	152.601	172.183	137.095	212.213	150.258	176.967	170.532	156.25	177.226	148.499	119.914	164.265	203.847	145.75	132.984		GCA2	153.96	179.813	168.002	144.226	160.86		GCA2	17.5833	31.0752	10.7145	22.4818	37.7705		GCA2
GCN4	3890	3123	3227	2958	3014	3027	2691	2998	2137	2574	3373	4154	6272	5889	5922			GCN4	3250.68	3305.67	2983.66	3915.32	3950.88	3817.43	4177.74	4079.36	4264.67	3422.13	3492.56	3678.33	3735.1	3786.75	3865.38		GCN4	3180	3894.55	4173.92	3531	3795.74		GCN4	172.244	69.1066	92.7155	132.36	65.6016		GCN4
GIN4	2260	1784	1781	1615	1658	1726	1411	1580	1100	1317	1788	2177	3880	3604	3245			GIN4	1885.85	1885.79	1644.21	2134.06	2169.46	2172.9	2186.58	2146.43	2190.95	1748.02	1848.76	1925.29	2307.8	2314.76	2114.92		GIN4	1805.28	2158.81	2174.65	1840.69	2245.83		GIN4	139.494	21.5003	24.5406	88.9088	113.424		GIN4
GNP1	3915	3033	3235	2663	2664	2706	2077	2301	1510	2255	3080	3561	5324	4784	5619			GNP1	3271.62	3210.23	2991.07	3524.05	3491.07	3411.67	3222.6	3129.25	3010.84	2997.27	3188.69	3152.51	3169.43	3074.92	3667.25		GNP1	3157.64	3475.6	3120.9	3112.82	3303.87		GNP1	147.48	57.7664	106.128	101.69	318.228		GNP1
GPD1	2127	1735	1776	1644	1579	1734	1331	1511	1052	1378	1776	2183	3893	3755	3624			GPD1	1774.49	1833.83	1639.58	2172.53	2065.68	2183.02	2062.13	2052.37	2094.96	1829.26	1836.31	1930.61	2315.56	2412.04	2362.74		GPD1	1749.3	2140.41	2069.82	1865.39	2363.45		GPD1	99.5452	64.9297	22.3137	56.5878	48.2433		GPD1
GPD2	1985	1573	1742	1709	1634	1731	1323	1328	912	1127	1580	1851	3234	2901	3054			GPD2	1655.59	1662.05	1608.08	2258.74	2137.93	2179.22	2049.69	1802.92	1815	1494.97	1633.04	1636.22	1922.33	1861.89	1990.03		GPD2	1641.91	2191.96	1889.2	1588.08	1924.75		GPD2	29.4681	61.4021	139.115	80.6453	64.1012		GPD2
HAP3	141	109	125	106	114	142	113	143	92	92	128	153	266	243	217			HAP3	111.573	109.619	110.232	132.633	141.062	170.647	167.421	187.602	175.226	116.535	127.174	130.569	151.337	149.615	134.946		HAP3	110.474	148.114	176.749	124.759	145.299		HAP3	0.999349	19.9641	10.1764	7.32228	9.00751		HAP3
HAP43	750	598	641	550	571	611	504	501	367	469	616	724	1543	1447	1162			HAP43	621.5	628.155	588.211	721.523	741.437	763.487	775.657	675.605	725.151	618.633	633.278	636.886	913.32	925.229	752.87		HAP43	612.622	742.149	725.471	629.599	863.806		HAP43	21.401	20.9911	50.027	9.66656	96.2578		HAP43
HEM1	1334	1053	1229	906	850	867	755	807	530	1021	1236	1479	1786	1524	1697			HEM1	1110.5	1110.64	1132.88	1193.7	1107.97	1087.08	1166.11	1092.72	1051.11	1353.8	1276.28	1306.36	1058.32	974.832	1102.7		HEM1	1118.01	1129.58	1103.31	1312.15	1045.28		HEM1	12.8857	56.4971	58.2285	39.0841	64.9229		HEM1
HGT7	26943	21692	23421	17834	18749	18686	16047	19008	12524	17197	22737	26031	24076	22552	23567			HGT7	22553.4	22996.2	21689.7	23645.8	24622.4	23611.2	24954.2	25903.2	25035.8	22897.4	23574.9	23077.1	14358.7	14521	15403.2		HGT7	22413.1	23959.8	25297.7	23183.1	14761		HGT7	664.48	574.108	525.9	350.977	562.093		HGT7
HOG1	3313	2671	2798	2766	2543	2797	1965	2424	1656	2028	2694	3270	7446	6781	7047			HOG1	2767.55	2826.36	2586.27	3660.67	3332.11	3526.7	3048.38	3296.92	3302.8	2694.95	2788.37	2894.47	4435.62	4361.38	4601		HOG1	2726.73	3506.49	3216.03	2792.6	4466		HOG1	125.142	165.206	145.223	99.8291	122.665		HOG1
HSP104	5676	4529	5070	4599	4320	4566	3855	4437	3176	4304	5419	6417	13031	12569	10938			HSP104	4746.14	4796.59	4690.86	6091.83	5666.61	5762.81	5988.45	6040.91	6342.39	5726.19	5614.46	5684.98	7768.18	8090	7145.28		HSP104	4744.53	5840.42	6123.91	5675.21	7667.82		HSP104	52.8808	222.978	191.013	56.5016	480.288		HSP104
HSP70	28871	22294	28988	18373	18435	18325	15684	17298	13010	22188	26712	31506	65869	62866	55906			HSP70	24167.8	23634.6	26846.5	24360.7	24209.9	23154.9	24389.5	23572.2	26007.7	29544.6	27697.4	27931.9	39296.5	40491.2	36549.3		HSP70	24883	23908.5	24656.5	28391.3	38779		HSP70	1721.24	656.981	1239.5	1005.64	2021.25		HSP70
HTA1	10180	8487	8202	8621	8231	8944	6655	7476	5167	6376	8502	10401	20633	19569	17350			HTA1	8517.42	8993.65	7592.09	11426.3	10804.6	11296.8	10344.1	10183.5	10323.8	8485.73	8811.83	9217.67	12304.3	12599.4	11338		HTA1	8367.72	11175.9	10283.8	8838.41	12080.6		HTA1	712.676	328.015	87.4751	366.693	659.773		HTA1
HTA2	17587	14765	14813	15721	15535	16410	11933	14016	9716	11843	15928	18932	40518	38886	34507			HTA2	14719.5	15650.8	13716	20843.3	20400.1	20734.2	18554.5	19098.4	19420.6	15766.8	16513.3	16782.3	24169.6	25043.3	22556.8		HTA2	14695.4	20659.2	19024.5	16354.1	23923.2		HTA2	967.668	230.909	437.748	526.106	1261.46		HTA2
HWP1	18858	14683	17973	152	172	177	51	75	52	7574	9186	11328	140	108	81			HWP1	15783.7	15563.9	16643.1	193.644	217.258	214.889	70.9739	94.9084	95.237	10081.3	9521.2	10039.7	76.1535	62.6482	46.0174		HWP1	15996.9	208.597	87.0398	9880.71	61.6064		HWP1	570.33	13.0037	13.9144	312.032	15.095		HWP1
HYR1	3224	2536	4155	183	158	201	135	183	116	1563	1366	1777	378	338	305			HYR1	2693.03	2683.21	3843.28	234.76	198.866	245.226	201.644	242.127	223.22	2075.65	1411.1	1570.6	218.167	210.814	192.488		HYR1	3073.17	226.284	222.33	1685.78	207.156		HYR1	666.953	24.3145	20.2564	346.925	13.2245		HYR1
IFD6	192	151	227	119	120	136	113	107	94	120	186	170	831	600	1273			IFD6	154.276	154.156	204.716	149.875	148.944	163.063	167.421	138.529	179.226	153.826	187.326	145.644	488.471	379.593	825.452		IFD6	171.049	153.961	161.725	162.265	564.506		IFD6	29.1562	7.89625	20.9377	22.0854	232.451		IFD6
IHD1	12538	9758	10863	2582	2630	2684	1187	1339	914	4904	6257	8278	2022	1667	962			IHD1	10491.8	10341.4	10057	3416.62	3446.41	3383.86	1838.13	1817.91	1819	6525.28	6483.54	7335.16	1199.14	1066.95	622.093		IHD1	10296.8	3415.63	1825.01	6781.33	962.728		IHD1	220.821	31.2834	11.3687	480.088	302.312		IHD1
IPL1	453	344	322	341	330	313	283	320	207	253	306	415	862	714	807			IPL1	372.817	358.813	292.716	444.32	424.828	386.8	431.871	428.877	405.195	330.959	311.777	362.89	506.969	453.032	520.74		IPL1	341.448	418.649	421.981	335.209	493.58		IPL1	42.7806	29.2537	14.6141	25.8199	35.7846		IPL1
IRE1	1173	976	962	952	922	998	717	846	589	671	878	1105	2209	2073	1829			IRE1	975.687	1028.99	885.558	1254.71	1202.56	1252.67	1107	1145.89	1169.09	887.662	904.997	974.726	1310.72	1328.5	1189.01		IRE1	963.41	1236.65	1140.66	922.462	1276.08		IRE1	72.4978	29.5401	31.3748	46.0847	75.921		IRE1
IRO1	1194	1000	1041	296	292	332	225	304	200	291	461	523	42	35	45			IRO1	993.27	1054.44	958.737	384.635	374.906	410.817	341.647	407.067	391.197	381.568	472.528	458.656	17.6772	15.6218	22.4774		IRO1	1002.15	390.119	379.97	437.584	18.5921		IRO1	48.463	18.5728	34.1243	49.0043	3.51819		IRO1
KIP4	1072	854	1145	403	389	415	367	450	247	637	785	934	1256	1044	940			KIP4	891.117	899.617	1055.07	526.552	502.338	515.733	562.541	606.085	485.184	842.38	808.547	823.097	742.068	665.617	607.707		KIP4	948.603	514.874	551.27	824.675	671.797		KIP4	92.3045	12.1302	61.2333	16.9714	67.3931		KIP4
KRE1	4844	4137	3754	3749	3773	3834	2810	3106	2068	2586	3602	4521	7366	6569	5367			KRE1	4049.49	4380.91	3471.83	4964.45	4948	4837.52	4362.85	4226.57	4126.69	3438.11	3730.05	4003.76	4387.89	4224.81	3502.47		KRE1	3967.41	4916.66	4238.7	3723.97	4038.39		KRE1	460.064	69.0239	118.548	282.874	471.228		KRE1
MAE1	1347	954	1052	815	892	910	572	682	426	685	846	1117	2417	2149	1859			MAE1	1121.38	1005.66	968.926	1073	1163.14	1141.44	881.437	922.332	843.135	906.307	871.81	985.367	1434.83	1377.46	1208.63		MAE1	1031.99	1125.86	882.302	921.161	1340.31		MAE1	79.5646	47.0478	39.6056	58.2174	117.588		MAE1
MPS1	820	706	626	609	584	666	473	517	343	453	616	814	1417	1243	1188			MPS1	680.113	742.678	574.316	799.776	758.515	833.01	727.434	697.415	677.158	597.324	633.278	716.691	838.136	793.813	769.871		MPS1	665.702	797.1	700.669	649.097	800.607		MPS1	85.1011	37.3192	25.2954	61.2357	34.6357		MPS1
NDT80	3584	3032	2906	3120	3056	3205	2493	2781	1967	2278	3147	3779	6656	6133	6232			NDT80	2994.46	3209.17	2686.32	4130.19	4006.06	4042.43	3869.73	3783.56	3924.72	3027.91	3258.17	3345.81	3964.23	3943.94	4068.08		NDT80	2963.32	4059.56	3859.33	3210.63	3992.08		NDT80	262.815	63.8122	71.1519	164.199	66.5934		NDT80
NPR1	726	547	582	555	538	548	474	512	348	420	538	692	1365	1309	1171			NPR1	601.405	574.074	533.558	728.154	698.084	683.852	728.989	690.599	687.156	553.374	552.384	608.511	807.108	836.33	758.755		NPR1	569.679	703.363	702.248	571.423	800.731		NPR1	34.1363	22.6183	23.2223	32.1231	39.1783		NPR1
NRG1	1825	1504	1549	1806	1855	1841	1647	1881	1272	1328	1815	2197	4582	4243	4919			NRG1	1521.62	1588.88	1429.31	2387.39	2428.27	2318.27	2553.7	2556.73	2534.9	1762.67	1876.76	1943.02	2726.68	2726.41	3209.53		NRG1	1513.27	2377.98	2548.45	1860.82	2887.54		NRG1	80.1132	55.5997	11.8241	91.2265	278.851		NRG1
PCK1	363	280	266	220	241	251	186	200	139	162	220	308	809	562	514			PCK1	297.458	290.947	240.842	283.834	307.906	308.428	280.979	265.3	269.213	209.763	222.587	268.011	475.344	355.114	329.151		PCK1	276.416	300.056	271.831	233.454	386.536		PCK1	30.9792	14.0509	8.16033	30.6068	77.9976		PCK1
PFK2	5033	4052	4375	3598	3841	3798	3502	3876	2580	3325	4429	4959	5735	5394	8840			PFK2	4207.74	4290.78	4047.07	4764.17	5037.34	4792.02	5439.32	5276.19	5150.55	4422.33	4587.73	4392.14	3414.67	3467.88	5773.42		PFK2	4181.86	4864.51	5288.69	4467.4	4218.66		PFK2	123.895	150.319	144.791	105.296	1346.73		PFK2
PGA13	2118	1675	1737	758	798	828	576	608	497	1237	1651	2172	1932	1534	827			PGA13	1766.95	1770.21	1603.45	997.399	1039.65	1037.79	887.66	821.46	985.116	1641.48	1706.67	1920.86	1145.43	981.274	533.818		PGA13	1713.54	1024.95	898.079	1756.33	886.842		PGA13	95.35	23.8748	82.3239	146.161	316.555		PGA13
PGA17	158	121	152	104	148	113	101	114	90	83	106	146	234	141	193			PGA17	125.807	122.344	135.242	129.98	185.729	133.989	148.753	148.071	171.227	104.548	104.358	124.362	132.243	83.9067	119.253		PGA17	127.798	149.899	156.017	111.09	111.801		PGA17	6.6756	31.0937	13.1764	11.495	25.0149		PGA17
PGA25	166	104	110	94	99	117	77	85	80	65	102	163	116	66	96			PGA25	132.506	104.317	96.3369	116.717	121.356	139.046	111.419	108.54	151.229	80.5755	100.21	139.437	61.8328	35.5919	55.8257		PGA25	111.053	125.706	123.729	106.741	51.0835		PGA25	19.0022	11.7829	23.8591	29.9691	13.7482		PGA25
PGA34	140	131	112	90	67	76	92	74	69	81	99	141	210	208	127			PGA34	110.736	132.948	98.1895	111.412	79.3165	87.2195	134.753	93.5452	129.232	101.885	97.0983	119.929	117.922	127.068	76.0962		PGA34	113.958	92.6492	119.177	106.304	107.029		PGA34	17.6017	16.7223	22.3687	12.0397	27.1759		PGA34
PGA37	79	65	82	63	58	56	42	54	37	39	42	85	58	35	57			PGA37	59.659	62.9613	70.4	75.6007	67.4929	61.9385	56.9736	66.2825	65.2411	45.948	37.9837	70.2725	27.2243	15.6218	30.3241		PGA37	64.3401	68.344	62.8324	51.4014	24.3901		PGA37	5.50164	6.87077	5.10055	16.821	7.75009		PGA37
PGA48	1270	1055	1053	884	857	940	795	867	556	729	959	1272	2221	1885	1722			PGA48	1056.91	1112.76	969.853	1164.52	1117.16	1179.36	1228.33	1174.51	1103.1	964.908	989.002	1122.81	1317.88	1207.39	1119.05		PGA48	1046.51	1153.68	1168.65	1025.57	1214.77		PGA48	72.018	32.4832	62.8227	85.0658	99.6219		PGA48
PGA53	13185	11172	10726	11822	11520	12287	8839	10403	7133	8173	11242	13592	23285	22058	20079			PGA53	11033.6	11840.8	9930.11	15671.9	15125.5	15522.5	13741.5	14173.4	14255.3	10879	11653.5	12047.2	13886.7	14202.8	13122.5		PGA53	10934.8	15440	14056.7	11526.6	13737.3		PGA53	959.18	282.417	276.045	594.336	555.436		PGA53
PGA7	393	276	712	173	145	178	139	164	112	593	716	701	344	276	267			PGA7	322.577	286.706	653.979	221.497	181.787	216.153	207.866	216.228	215.221	783.78	736.987	616.492	197.88	170.873	167.641		PGA7	421.087	206.479	213.105	712.419	178.798		PGA7	202.486	21.5498	4.56475	86.3076	16.6042		PGA7
PHO85	2832	2272	2342	2183	2159	2121	1809	2006	1351	1680	2152	2707	5951	5653	5258			PHO85	2364.8	2403.27	2163.87	2887.42	2827.64	2672.2	2805.7	2727.12	2692.88	2231.47	2226.26	2395.25	3543.56	3634.72	3431.2		PHO85	2310.65	2795.75	2741.9	2284.33	3536.49		PHO85	128.555	111.094	57.8442	96.097	101.948		PHO85
PHO89	323	293	204	221	197	222	192	183	130	150	174	244	624	492	368			PHO89	263.965	304.733	183.411	285.161	250.101	271.771	290.312	242.127	251.216	193.781	174.881	211.261	364.955	310.02	233.683		PHO89	250.703	269.011	261.218	193.307	302.886		PHO89	61.7388	17.6918	25.6026	18.1948	65.926		PHO89
PHR1	7499	6295	6004	3784	3752	3833	2938	3027	2133	3515	4380	5903	9757	8935	9517			PHR1	6272.57	6669.26	5556.04	5010.87	4920.41	4836.26	4561.97	4118.89	4256.67	4675.37	4536.91	5229.21	5814.59	5748.98	6216.1		PHR1	6165.96	4922.51	4312.51	4813.83	5926.56		PHR1	564.213	87.3239	226.756	366.326	252.891		PHR1
PHR2	6805	5037	6363	4169	4327	4564	3844	4255	2954	4826	6482	7126	8238	7406	11042			PHR2	5691.47	5335.27	5888.59	5521.51	5675.81	5760.28	5971.33	5792.82	5898.45	6421.4	6716.89	6313.66	4908.21	4764	7213.28		PHR2	5638.44	5652.53	5887.53	6483.98	5628.5		PHR2	280.444	121.077	89.7565	208.773	1374.36		PHR2
PIL1	18094	14822	14408	13957	13844	15037	11193	12528	8641	10623	14404	17738	33612	31788	29227			PIL1	15144	15711.3	13340.8	18503.6	18178.6	18998.7	17403.4	17070	17270.9	14142	14932.8	15723.5	20048.8	20470.8	19104.2		PIL1	14732	18560.3	17248.1	14932.8	19874.6		PIL1	1237.77	412.98	167.83	790.767	699.749		PIL1
PIR1	1824	1684	1583	1967	1814	1955	1976	2139	1466	1319	1726	2069	4459	4385	4295			PIR1	1520.78	1779.75	1460.8	2600.93	2374.4	2462.37	3065.49	2908.42	2922.85	1750.69	1784.46	1829.52	2653.29	2817.88	2801.5		PIR1	1587.11	2479.23	2965.59	1788.22	2757.56		PIR1	169.505	114.201	86.8169	39.5539	90.6697		PIR1
PLB5	521	396	436	255	235	253	223	241	154	281	338	440	549	450	361			PLB5	429.754	413.954	398.316	330.256	300.023	310.957	338.536	321.189	299.209	368.25	344.965	385.058	320.203	282.964	229.106		PLB5	414.008	313.745	319.645	366.091	277.424		PLB5	15.7193	15.308	19.7086	20.1337	45.8003		PLB5
POL1	985	826	842	798	787	835	670	748	483	559	750	926	1977	1869	1848			POL1	818.271	869.926	774.4	1050.45	1025.2	1046.63	1033.89	1012.3	957.12	738.497	772.249	816.003	1172.29	1197.08	1201.44		POL1	820.866	1040.76	1001.1	775.583	1190.27		POL1	47.8158	13.6103	39.5889	38.8604	15.7243		POL1
PRA1	117	81	99	80	85	97	71	71	63	70	83	121	99	66	85			PRA1	91.4772	79.9277	86.1474	98.1483	102.964	113.765	102.086	89.4558	117.234	87.2346	80.5047	102.194	51.6889	35.5919	48.6329		PRA1	85.8507	104.959	102.925	89.9779	45.3046		PRA1	5.78045	7.99704	13.9081	11.102	8.54907		PRA1
RBR1	156	135	106	91	110	111	100	104	66	71	84	170	186	125	124			RBR1	124.133	137.189	92.6316	112.738	135.807	131.461	147.198	134.439	123.233	88.5664	81.5418	145.644	103.602	73.5996	74.1345		RBR1	117.985	126.669	134.957	105.251	83.7786		RBR1	22.9063	12.2585	11.9907	35.1573	17.1693		RBR1
RBR2	177	175	144	161	140	160	137	135	98	128	148	203	615	578	471			RBR2	141.716	179.605	127.832	205.581	175.219	193.4	204.755	176.697	187.225	164.48	147.916	174.905	359.585	365.421	301.034		RBR2	149.718	191.4	189.559	162.434	342.013		RBR2	26.7983	15.2795	14.174	13.6106	35.6091		RBR2
RBT1	1856	1867	1588	825	834	890	337	343	250	1671	2171	2851	940	784	325			RBT1	1547.58	1973.8	1465.43	1086.26	1086.95	1116.16	515.873	460.229	491.183	2219.49	2245.96	2522.94	553.511	498.126	205.566		RBT1	1662.27	1096.46	489.095	2329.46	419.068		RBT1	272.904	17.0651	27.8808	168.076	186.96		RBT1
RBT5	1777	1198	3075	774	628	684	534	592	486	2746	3525	3290	2385	2160	2190			RBT5	1481.43	1264.39	2842.86	1018.62	816.319	855.762	822.325	799.65	963.119	3651.2	3650.19	2912.21	1415.74	1384.54	1425.07		RBT5	1862.9	896.901	861.698	3404.53	1408.45		RBT5	855.587	107.241	88.5619	426.368	21.2233		RBT5
RCT1	5655	4502	6162	2754	2879	3021	2488	2766	1960	3599	4640	5439	6857	6497	5456			RCT1	4728.55	4767.96	5702.4	3644.75	3773.53	3809.85	3861.95	3763.11	3910.72	4787.25	4806.56	4817.77	4084.17	4178.43	3560.67		RCT1	5066.3	3742.71	3845.26	4803.86	3941.09		RCT1	551.228	86.7566	75.2069	15.4378	332.809		RCT1
RFG1	2199	1623	1618	1662	1572	1676	1369	1465	951	1181	1579	1881	3679	3324	2901			RFG1	1834.78	1715.07	1493.22	2196.4	2056.48	2109.7	2121.24	1989.67	1892.99	1566.89	1632	1662.82	2187.86	2134.39	1889.98		RFG1	1681.02	2120.86	2001.3	1620.57	2070.74		RFG1	173.304	70.6239	114.57	48.9745	158.813		RFG1
RHR2	4319	3660	4575	2045	1992	1910	1781	2124	1309	3736	4535	4336	2008	1687	2632			RHR2	3609.89	3875.1	4232.34	2704.38	2608.25	2405.49	2762.15	2887.97	2608.89	4969.71	4697.66	3839.72	1190.78	1079.84	1714.09		RHR2	3905.78	2572.71	2753.01	4502.36	1328.24		RHR2	312.354	152.584	139.764	589.769	338.73		RHR2
RIM101	3010	2402	2380	2403	2343	2367	1914	1949	1424	1841	2430	3057	5868	5240	5581			RIM101	2513.84	2541.12	2199.07	3179.21	3069.37	2983.16	2969.04	2649.43	2838.86	2445.9	2514.57	2705.6	3494.04	3368.67	3642.4		RIM101	2418.01	3077.25	2819.11	2555.36	3501.7		RIM101	190.095	98.2617	160.721	134.57	137.026		RIM101
RNR22	2125	1477	2386	742	796	703	899	1047	690	2010	2396	2504	953	874	1322			RNR22	1772.81	1560.25	2204.63	976.178	1037.03	879.779	1390.12	1419.88	1371.06	2670.98	2479.31	2215.25	561.268	556.104	857.492		RNR22	1845.9	964.328	1393.69	2455.18	658.288		RNR22	328.35	79.2902	24.6018	228.822	172.535		RNR22
ROB1	2359	2007	1926	2026	2014	2065	1505	1906	1324	1497	1906	2245	4348	4105	3695			ROB1	1968.75	2122.26	1778.53	2679.18	2637.15	2601.42	2332.8	2590.81	2638.89	1987.75	1971.13	1985.59	2587.06	2637.51	2409.17		ROB1	1956.51	2639.25	2520.84	1981.49	2544.58		ROB1	172.193	38.9258	164.605	9.03399	119.949		ROB1
RPN4	2173	1671	1819	1519	1392	1523	1381	1357	1039	1376	1839	2071	3678	3447	3519			RPN4	1813.01	1765.96	1679.41	2006.73	1820.01	1916.3	2139.91	1842.45	2068.97	1826.6	1901.65	1831.3	2187.27	2213.62	2294.08		RPN4	1752.79	1914.35	2017.11	1853.18	2231.66		RPN4	67.7645	93.3781	155.364	42.0389	55.6448		RPN4
RTA3	286	232	247	275	264	261	203	237	142	252	339	359	1197	1153	1166			RTA3	232.984	240.048	223.242	356.782	338.121	321.069	307.424	315.736	275.213	329.627	346.002	313.234	706.862	735.835	755.486		RTA3	232.091	338.658	299.458	329.621	732.728		RTA3	8.43849	17.8627	21.4043	16.384	24.4601		RTA3
SAP1	159	111	114	140	128	122	92	118	78	82	111	176	310	277	248			SAP1	126.645	111.74	100.042	177.728	159.454	145.366	134.753	153.523	147.23	103.217	109.543	150.964	177.592	171.518	155.217		SAP1	112.809	160.849	145.169	121.241	168.109		SAP1	13.3334	16.2261	9.5533	25.9342	11.5706		SAP1
SAP10	101	90	89	72	60	76	39	74	38	52	53	84	166	104	120			SAP10	78.0801	89.4713	76.8842	87.5377	70.1204	87.2195	52.3068	93.5452	67.2408	63.2617	49.3918	69.3858	91.6676	60.0714	71.519		SAP10	81.4785	81.6259	71.031	60.6798	74.4193		SAP10	6.94772	9.96532	20.8789	10.244	15.9965		SAP10
SAP2	82	63	46	48	41	44	37	44	31	24	52	73	135	117	85			SAP2	62.171	60.8405	37.0526	55.7058	45.1595	46.7699	49.1956	52.6511	53.2428	25.9706	48.3547	59.6319	73.17	68.446	48.6329		SAP2	53.3547	49.2117	51.6965	44.6524	63.4163		SAP2	14.1337	5.68138	2.18595	17.1333	13.0189		SAP2
SAP4	105	80	84	76	85	86	52	82	48	57	71	90	174	148	124			SAP4	81.4293	78.8673	72.2526	92.843	102.964	99.86	72.5295	104.45	87.2381	69.9209	68.0595	74.7061	96.4412	88.4161	74.1345		SAP4	77.5164	98.5555	88.0726	70.8955	86.3306		SAP4	4.73514	5.18489	15.9768	3.4288	11.2986		SAP4
SAP5	440	400	383	36	33	45	25	33	25	103	107	153	62	57	61			SAP5	361.931	418.195	349.221	39.7899	34.6496	48.0339	30.5285	37.6566	41.2444	131.185	105.395	130.569	29.6111	29.7941	32.9396		SAP5	376.449	40.8245	36.4765	122.383	30.7816		SAP5	36.7075	6.75186	5.45455	14.7153	1.87111		SAP5
SAP6	212	394	218	79	104	92	73	85	62	71	76	153	235	227	184			SAP6	171.023	411.833	196.379	96.822	127.925	107.444	105.197	108.54	115.234	88.5664	73.245	130.569	132.84	139.308	113.368		SAP6	259.745	110.73	109.657	97.4603	128.505		SAP6	132.321	15.8095	5.11113	29.6791	13.5023		SAP6
SAP9	2579	2031	2047	2000	2010	2101	1694	1886	1259	1508	2042	2496	4970	4571	4520			SAP9	2152.96	2147.71	1890.61	2644.7	2631.89	2646.92	2626.81	2563.55	2508.91	2002.4	2112.18	2208.15	2958.2	2937.7	2948.63		SAP9	2063.76	2641.17	2566.42	2107.58	2948.18		SAP9	149.974	8.11103	59.0039	102.953	10.2568		SAP9
SAP99	203	202	174	178	136	161	144	211	109	93	160	234	338	299	258			SAP99	163.487	208.236	155.621	228.128	169.964	194.664	215.644	280.295	209.222	117.867	160.361	202.394	194.3	185.69	161.756		SAP99	175.781	197.585	235.053	160.207	180.582		SAP99	28.3805	29.1922	39.3116	42.2637	16.8627		SAP99
SCW11	1241	1049	1103	1161	1139	1101	1082	1209	816	947	1248	1523	2814	2604	2212			SCW11	1032.62	1106.4	1016.17	1531.91	1487.64	1382.87	1674.79	1640.71	1623.03	1255.25	1288.72	1345.37	1671.72	1670.57	1439.45		SCW11	1051.73	1467.47	1646.17	1296.45	1593.91		SCW11	48.0517	76.5374	26.3098	45.5583	133.768		SCW11
SCW4	54	42	44	39	39	39	33	51	35	31	33	55	57	50	28			SCW4	38.726	38.5721	35.2	43.7688	42.532	40.4496	42.9732	62.1931	61.2417	35.2934	28.6498	43.6709	26.6276	25.2848	11.3613		SCW4	37.4994	42.2502	55.4693	35.8714	21.0912		SCW4	1.99279	1.67746	10.8324	7.52721	8.45307		SCW4
SGA1	597	504	452	533	391	476	344	395	279	337	407	549	1069	1151	932			SGA1	493.391	528.477	413.137	698.975	504.965	592.84	526.762	531.112	549.175	442.832	416.524	481.71	630.485	734.546	602.476		SGA1	478.335	598.927	535.683	447.022	655.836		SGA1	59.1257	97.1481	11.8852	32.7944	69.5891		SGA1
SHA3	1392	1009	1474	765	842	728	673	720	478	1119	1460	1467	1462	1146	1167			SHA3	1159.06	1063.98	1359.83	1006.68	1097.46	911.381	1038.55	974.131	947.121	1484.32	1508.59	1295.72	864.987	731.325	756.14		SHA3	1194.29	1005.17	986.601	1429.54	784.151		SHA3	151.04	93.0476	46.9737	116.528	71.0974		SHA3
SIN3	2093	1839	1701	1844	1747	1912	1503	1689	1143	1405	1796	2142	4382	4168	3567			SIN3	1746.02	1944.11	1570.11	2437.79	2286.38	2408.02	2329.69	2295.01	2276.94	1865.22	1857.05	1894.25	2607.34	2678.09	2325.47		SIN3	1753.41	2377.4	2300.55	1872.18	2536.97		SIN3	187.113	80.2139	26.8089	19.5513	186.547		SIN3
SIT1	257	156	211	223	188	209	178	179	150	182	255	304	695	613	562			SIT1	208.702	159.458	189.895	287.813	238.278	255.338	268.534	236.675	291.21	236.399	258.885	264.464	407.32	387.968	360.537		SIT1	186.018	260.476	265.473	253.25	385.275		SIT1	24.8499	25.1643	27.3965	14.8571	23.5074		SIT1
SMC2	715	575	538	525	542	563	431	487	346	377	544	743	1377	1175	1271			SMC2	592.194	603.766	492.8	688.364	703.338	702.812	662.099	656.521	683.157	496.105	558.607	653.734	814.268	750.007	824.144		SMC2	562.92	698.172	667.259	569.482	796.14		SMC2	61.0006	8.49743	14.0479	79.3751	40.256		SMC2
SNF1	2321	1904	1925	1907	1888	2002	1602	1838	1267	1472	1943	2272	4572	4209	4229			SNF1	1936.93	2013.04	1777.6	2521.35	2471.62	2521.78	2483.7	2498.12	2524.91	1954.45	2009.51	2009.53	2720.72	2704.5	2758.34		SNF1	1909.19	2504.92	2502.24	1991.16	2727.85		SNF1	120.145	28.8374	20.9118	31.7902	27.6217		SNF1
SOD4	398	285	267	193	196	195	183	243	153	200	244	328	926	757	521			SOD4	326.764	296.249	241.768	248.023	248.788	237.642	276.312	323.915	297.21	260.372	247.477	285.745	545.158	480.732	333.728		SOD4	288.261	244.818	299.146	264.532	453.206		SOD4	43.0572	6.22633	23.8606	19.4701	108.369		SOD4
SOD5	2858	2015	2232	275	306	315	250	271	168	540	672	878	760	551	662			SOD5	2386.57	2130.74	2061.98	356.782	393.298	389.328	380.537	362.083	327.205	713.193	691.355	773.441	446.106	348.028	425.926		SOD5	2193.1	379.803	356.608	725.996	406.687		SOD5	171.044	20.0348	27.0838	42.5143	51.7923		SOD5
SOD6	128	102	118	78	107	87	75	95	60	86	108	115	93	82	98			SOD6	100.688	102.196	103.747	95.4956	131.866	101.124	108.308	122.171	111.235	108.544	106.432	96.8741	48.1087	45.8991	57.1335		SOD6	102.21	109.495	113.905	103.95	50.3804		SOD6	1.5299	19.5768	7.30697	6.21823	5.95175		SOD6
SSB1	56516	47376	46821	51654	50382	53816	39750	45984	31511	37280	50508	59658	107559	100116	104871			SSB1	47315.5	50231.6	43365.5	68502.2	66179.7	68017.3	61826.4	62675.1	63004.7	49644.5	52376.1	52894.8	64172.8	64487.6	68566.9		SSB1	46970.8	67566.4	62502.1	51638.5	65742.4		SSB1	3445.99	1225.18	607.896	1746.22	2451.16		SSB1
STF2	2396	1413	4099	378	419	454	446	503	353	3258	3899	3494	1041	883	968			STF2	1999.73	1492.38	3791.41	493.394	541.75	565.031	685.433	678.331	697.155	4333.1	4038.07	3093.1	613.778	561.901	626.016		STF2	2427.84	533.392	686.973	3821.42	600.565		STF2	1207.83	36.5424	9.50621	647.766	34.0382		STF2
TDH3	204752	161748	206507	146112	156351	156510	137593	162271	108864	159627	198789	216043	273054	253032	255947			TDH3	171436	171512	191285	193785	205394	197828	214030	221190	217690	212589	206158	191564	162923	162996	167354		TDH3	178078	199002	217637	203437	164424		TDH3	11438	5893.34	3580.3	10773.3	2537.3		TDH3
TEC1	1561	1269	1250	1380	1279	1426	1046	1047	732	833	1147	1414	2207	2137	1920			TEC1	1300.57	1339.68	1152.34	1822.38	1671.56	1793.69	1618.79	1419.88	1455.05	1103.42	1183.98	1248.72	1309.53	1369.73	1248.52		TEC1	1264.2	1762.54	1497.91	1178.71	1309.26		TEC1	98.8271	80.0882	106.154	72.7956	60.6044		TEC1
TPK1	997	873	872	831	827	916	688	930	607	612	854	1043	2106	2049	2126			TPK1	828.318	919.765	802.19	1094.22	1077.75	1149.02	1061.89	1260.39	1205.09	809.084	880.107	919.75	1249.26	1313.04	1383.22		TPK1	850.091	1107	1175.79	869.647	1315.17		TPK1	61.7375	37.3139	102.444	56.0693	67.0045		TPK1
TPK2	1170	943	955	884	889	933	835	796	597	767	903	1220	2201	2126	1786			TPK2	973.175	993.993	879.074	1164.52	1159.2	1170.51	1290.56	1077.73	1185.09	1015.52	930.925	1076.7	1305.95	1362.64	1160.9		TPK2	948.747	1164.74	1184.46	1007.71	1276.49		TPK2	61.2301	5.65756	106.415	73.1997	104.046		TPK2
TPS2	2057	1637	1932	1361	1332	1355	1176	1213	851	1410	1762	2073	2878	2756	2699			TPS2	1715.88	1729.91	1784.08	1797.18	1741.19	1703.94	1821.01	1646.16	1693.02	1871.88	1821.79	1833.07	1709.91	1768.48	1757.9		TPS2	1743.29	1747.43	1720.06	1842.25	1745.43		TPS2	36.0185	46.9302	90.5113	26.2758	31.213		TPS2
TRR1	8787	6753	6793	5958	6072	6399	4975	5361	3616	4702	6430	8283	14063	13099	13951			TRR1	7351.04	7154.92	6286.91	7894.31	7968.27	8079.81	7730.71	7300.45	7222.27	6256.25	6662.96	7339.6	8383.97	8431.42	9115.44		TRR1	6930.95	7980.8	7417.81	6752.94	8643.61		TRR1	566.316	93.3858	273.785	547.248	409.307		TRR1
TRX1	16821	13891	12901	12895	12380	13320	10467	11577	7619	9261	12476	15982	33041	31015	32672			TRX1	14078.1	14724.1	11944.8	17095	16255.3	16828.3	16274	15773.7	15227.2	12328	12933.3	14166.4	19708.1	19972.9	21356.9		TRX1	13582.3	16726.2	15758.3	13142.6	20345.9		TRX1	1454.42	429.093	523.59	936.907	885.449		TRX1
TTR1	4904	3866	4057	3758	3754	3952	3365	3669	2465	3188	4018	5282	13523	12447	13077			TTR1	4099.73	4093.54	3752.51	4976.38	4923.04	4986.68	5226.21	4994.02	4920.58	4239.87	4161.48	4678.55	8061.75	8011.4	8543.95		TTR1	3981.93	4962.04	5046.94	4359.97	8205.7		TTR1	198.707	34.1606	159.536	278.672	294.009		TTR1
TUP1	10344	8213	8387	8179	7957	8616	6785	7385	5205	6375	8413	10173	20491	18881	17579			TUP1	8654.74	8703.1	7763.45	10840.1	10444.6	10882.2	10546.3	10059.4	10399.8	8484.4	8719.53	9015.5	12219.5	12156.2	11487.7		TUP1	8373.77	10722.3	10335.2	8739.81	11954.5		TUP1	529.1	241.387	249.799	266.13	405.446		TUP1
TYE7	2855	2332	2721	2239	2236	2124	2163	2465	1541	2266	3123	3079	3762	3597	4682			TYE7	2384.06	2466.89	2514.95	2961.69	2928.8	2676	3356.38	3352.8	3072.83	3011.92	3233.28	2725.11	2237.39	2310.25	3054.56		TYE7	2455.3	2855.5	3260.67	2990.11	2534.07		TYE7	66.2101	156.318	162.685	254.787	452.227		TYE7
UCF1	1185	680	2141	102	127	150	96	94	77	1123	1368	1378	225	150	186			UCF1	985.734	715.108	1977.68	127.328	158.14	180.759	140.976	120.808	145.23	1489.65	1413.17	1216.8	126.873	89.7045	114.676		UCF1	1226.18	155.409	135.671	1373.21	110.418		UCF1	664.744	26.8204	13.0466	140.746	18.9464		UCF1
UGP1	12791	10094	10620	8349	8187	8807	7182	7448	5066	7151	9394	11942	18497	17016	17098			UGP1	10703.7	10697.7	9831.92	11065.6	10746.8	11123.6	11163.9	10145.3	10121.9	9517.89	9736.92	10584.1	11029.7	10954.7	11173.2		UGP1	10411.1	10978.7	10477	9946.31	11052.6		UGP1	501.596	202.89	594.963	563.101	111.02		UGP1
UME6	289	222	256	12	17	11	13	11	8	93	127	184	151	150	92			UME6	235.496	229.444	231.579	7.95797	13.63	5.0562	11.8614	7.66764	7.24901	117.867	126.137	158.058	82.7172	89.7045	53.2101		UME6	232.173	8.88138	8.92601	134.02	75.2106		UME6	3.06942	4.36083	2.55071	21.2236	19.3706		UME6
WH11	733	600	650	627	551	645	475	553	358	450	608	685	1417	1241	1350			WH11	607.266	630.276	596.547	823.65	715.162	806.465	730.545	746.488	707.154	593.328	624.981	602.304	838.136	792.524	875.801		WH11	611.363	781.759	728.062	606.871	835.487		WH11	17.2332	58.3111	19.7841	16.313	41.7016		WH11
YHB1	895	757	818	605	555	575	508	591	398	611	702	846	984	967	999			YHB1	742.912	796.758	752.169	794.471	720.417	717.981	781.879	798.287	787.143	807.752	722.468	745.066	579.766	616.014	646.287		YHB1	763.946	744.29	789.103	758.429	614.022		YHB1	28.7906	43.4753	8.37751	44.1846	33.305		YHB1
YRA1	2481	2171	2168	2127	2118	2197	1848	1962	1374	1596	2178	2629	4921	4470	4666			YRA1	2070.9	2296.16	2002.7	2813.14	2773.78	2768.27	2866.37	2667.15	2738.88	2119.6	2253.22	2326.09	2928.96	2872.64	3044.09		YRA1	2123.25	2785.06	2757.47	2232.97	2948.56		YRA1	153.58	24.4722	100.905	104.722	87.3923		YRA1
YWP1	11755	8843	8736	16974	17417	18812	16145	18025	12437	8557	11305	13217	47856	42373	39646			YWP1	9836.2	9371.16	8086.74	22505.1	22872.5	23770.5	25106.7	24563.2	24861.9	11390.4	11718.8	11714.7	28548.2	27289.7	25917.1		YWP1	9098.03	23049.4	24843.9	11608	27251.6		YWP1	906.148	650.942	272.175	188.401	1315.94		YWP1
ZAP1	387	282	257	248	271	256	232	247	187	169	239	338	632	611	542			ZAP1	317.553	293.068	232.505	320.971	347.317	314.749	352.536	329.368	365.2	219.085	242.292	294.612	369.729	386.68	347.46		ZAP1	281.042	327.679	349.035	251.997	367.956		ZAP1	43.7809	17.2895	18.171	38.6875	19.67		ZAP1
ZCF1	522	447	415	435	455	499	404	472	302	342	422	568	1476	1283	1119			ZCF1	430.592	468.034	378.863	568.995	589.044	621.913	620.098	636.074	595.169	449.491	432.081	498.558	873.341	819.58	724.753		ZCF1	425.83	593.317	617.113	460.043	805.892		ZCF1	44.7758	26.7167	20.6149	34.4719	75.2339		ZCF1
ZCF34	705	597	504	568	509	588	467	532	343	358	540	689	1116	924	981			ZCF34	583.821	627.094	461.305	745.397	659.985	734.414	718.1	717.862	677.158	470.8	554.458	605.851	658.53	588.314	634.517		ZCF34	557.407	713.265	704.373	543.703	627.12		ZCF34	85.9929	46.4673	23.5695	68.1646	35.6878		ZCF34
ZRT1	117	93	81	88	80	88	74	85	48	55	66	100	157	117	116			ZRT1	91.4772	92.6525	69.4737	108.759	96.395	102.388	106.752	108.54	87.2381	67.2572	62.874	83.5733	86.2973	68.446	68.9034		ZRT1	84.5344	102.514	100.843	71.2348	74.5489		ZRT1	13.0562	6.18294	11.8164	10.9078	10.177		ZRT1
ZRT2	3602	2654	2708	2285	2225	2344	1900	2265	1508	2009	2592	3206	5370	5097	5383			ZRT2	3009.54	2808.34	2502.91	3022.7	2914.35	2954.09	2947.26	3080.18	3006.84	2669.64	2682.58	2837.72	3196.88	3276.55	3512.93		ZRT2	2773.59	2963.71	3011.43	2729.98	3328.79		ZRT2	255.096	54.8154	66.5756	93.5293	164.373		ZRT2
orf19.1424	167	146	120	98	102	96	75	106	50	91	133	165	233	206	186			orf19.1424	133.343	148.854	105.6	122.022	125.297	112.501	108.308	137.166	91.2376	115.203	132.36	141.21	131.646	125.78	114.676		orf19.1424	129.266	119.94	112.237	129.591	124.034		orf19.1424	21.9132	6.64752	23.2147	13.2228	8.619		orf19.1424
orf19.1534	725	605	513	473	455	524	402	419	299	393	505	681	1170	1169	1064			orf19.1534	600.567	635.578	469.642	619.395	589.044	653.514	616.987	563.827	589.17	517.414	518.16	598.757	690.752	746.142	688.789		orf19.1534	568.596	620.651	589.995	544.777	708.561		orf19.1534	87.4659	32.2536	26.5892	46.7496	32.5609		orf19.1534
orf19.1619	845	681	650	659	705	749	575	582	404	482	667	844	1501	1431	1372			orf19.1619	701.046	716.168	596.547	866.092	917.476	937.926	886.104	786.019	799.141	635.947	686.17	743.292	888.258	914.922	890.187		orf19.1619	671.254	907.165	823.755	688.47	897.789		orf19.1619	65.1379	37.0102	54.3934	53.7097	14.8687		orf19.1619
orf19.1691	4050	3052	9045	272	96	107	97	92	77	7939	9177	8471	200	163	136			orf19.1691	3384.66	3230.38	8372.97	352.803	117.415	126.405	142.531	118.082	145.23	10567.4	9511.87	7506.3	111.955	98.0791	81.9812		orf19.1691	4996	198.874	135.281	9195.18	97.3385		orf19.1691	2925.56	133.382	14.9561	1554.91	15.0008		orf19.1691
orf19.1754	1511	1267	1344	1061	1068	1119	910	1026	701	972	1212	1589	3097	2908	2975			orf19.1754	1258.7	1337.56	1239.41	1399.28	1394.36	1405.62	1407.23	1391.25	1393.06	1288.54	1251.39	1403.9	1840.59	1866.4	1938.37		orf19.1754	1278.56	1399.75	1397.18	1314.61	1881.79		orf19.1754	52.0018	5.64717	8.74842	79.5268	50.6738		orf19.1754
orf19.1862	1040	912	963	1125	890	972	1059	1024	797	819	1030	1368	2800	3012	1972			orf19.1862	864.323	961.12	886.484	1484.16	1160.52	1219.81	1639.01	1388.52	1585.03	1084.77	1062.64	1207.93	1663.37	1933.4	1282.52		orf19.1862	903.976	1288.16	1537.52	1118.45	1626.43		orf19.1862	50.7139	172.31	131.828	78.2836	327.008		orf19.1862
orf19.2125	1489	1208	1427	1196	1261	1292	1075	1323	972	838	1079	1328	3057	2876	2642			orf19.2125	1240.28	1275	1316.29	1578.33	1647.91	1624.31	1663.9	1796.1	1934.99	1110.08	1113.45	1172.46	1816.72	1845.79	1720.62		orf19.2125	1277.19	1616.85	1798.33	1132	1794.38		orf19.2125	38.055	35.3841	135.557	35.0854	65.5044		orf19.2125
orf19.2320	456	379	324	378	318	426	292	314	201	253	374	471	856	796	793			orf19.2320	375.328	395.927	294.568	493.394	409.063	529.637	445.872	420.698	393.196	330.959	382.3	412.546	503.389	505.856	511.586		orf19.2320	355.275	477.365	419.922	375.268	506.943		orf19.2320	53.5724	61.8649	26.3461	41.2457	4.20523		orf19.2320
orf19.3456	314	301	308	225	241	229	197	201	141	183	256	302	609	573	492			orf19.3456	256.429	313.216	279.747	290.466	307.906	280.619	298.09	266.664	273.213	237.731	259.923	262.691	356.004	362.2	314.765		orf19.3456	283.131	292.997	279.322	253.448	344.323		orf19.3456	28.5441	13.8181	16.5802	13.6816	25.7847		orf19.3456
orf19.3459	1158	940	923	899	922	954	704	802	616	707	951	1157	2311	2130	2060			orf19.3459	963.127	990.812	849.432	1184.41	1202.56	1197.06	1086.78	1085.91	1223.08	935.608	980.705	1020.84	1371.58	1365.22	1340.06		orf19.3459	934.457	1194.67	1131.92	979.049	1358.95		orf19.3459	74.9237	9.30387	78.949	42.638	16.6678		orf19.3459
orf19.3615	675	488	561	444	465	486	377	430	295	371	510	592	1350	1249	1194			orf19.3615	558.701	511.511	514.105	580.932	602.181	605.48	578.097	578.822	581.171	488.114	523.345	519.839	798.157	797.678	773.795		orf19.3615	528.106	596.198	579.363	510.433	789.877		orf19.3615	26.5284	13.3232	1.60695	19.4079	13.9294		orf19.3615
orf19.3840	936	747	727	689	707	746	593	612	417	586	729	926	1520	1421	1331			orf19.3840	777.242	786.154	667.874	905.882	920.104	934.134	914.105	826.913	825.138	774.457	750.47	816.003	899.596	908.48	863.377		orf19.3840	743.757	920.04	855.385	780.31	890.484		orf19.3840	65.8674	14.1258	50.8604	33.1566	23.8919		orf19.3840
orf19.409	4806	3800	3523	3393	3520	3607	2754	3178	2125	2332	3320	4176	7876	7250	8071			orf19.409	4017.67	4023.56	3257.85	4492.27	4615.63	4550.58	4275.74	4324.72	4240.67	3099.82	3437.59	3697.84	4692.2	4663.51	5270.58		orf19.409	3766.36	4552.83	4280.38	3411.75	4875.43		orf19.409	440.389	61.7073	42.2156	299.844	342.512		orf19.409
orf19.411	189	133	131	105	106	111	89	108	64	103	127	164	260	232	268			orf19.411	151.764	135.069	115.789	131.307	130.552	131.461	130.086	139.892	119.234	131.185	126.137	140.323	147.757	142.529	168.294		orf19.411	134.207	131.107	129.737	132.548	152.86		orf19.411	18.0028	0.486519	10.3335	7.19079	13.6198		orf19.411
orf19.4174	230	251	222	202	191	192	147	178	122	144	192	249	430	358	342			orf19.4174	186.094	260.196	200.084	259.96	242.219	233.849	220.311	235.311	235.218	185.79	193.548	215.694	249.196	223.698	216.682		orf19.4174	215.458	245.343	230.28	198.344	229.858		orf19.4174	39.3703	13.3328	8.63383	15.5185	17.1099		orf19.4174
orf19.4342	130	96	117	84	111	98	67	75	57	65	100	151	283	236	182			orf19.4342	102.362	95.8337	102.821	103.454	137.121	115.029	95.8633	94.9084	105.236	80.5755	98.1353	128.796	161.481	145.106	112.06		orf19.4342	100.339	118.534	98.6691	102.502	139.549		orf19.4342	3.90847	17.1051	5.7068	24.4051	25.1748		orf19.4342
orf19.449	315	300	324	230	228	243	182	255	173	212	294	341	681	565	550			orf19.449	257.266	312.155	294.568	297.098	290.827	298.316	274.756	340.273	337.204	276.354	299.332	297.273	398.967	357.047	352.691		orf19.449	287.997	295.414	317.411	290.986	369.568		orf19.449	28.0284	4.01846	36.9719	12.7138	25.553		orf19.449
orf19.4706	1077	819	920	762	768	808	649	704	511	596	834	984	1981	1764	2008			orf19.4706	895.304	862.503	846.653	1002.7	1000.24	1012.5	1001.22	952.321	1013.11	787.775	859.365	867.433	1174.67	1129.44	1306.06		orf19.4706	868.153	1005.15	988.884	838.191	1203.39		orf19.4706	24.8128	6.48722	32.2177	43.8475	91.7452		orf19.4706
orf19.5517	1870	1614	1478	1633	1593	1655	1263	1495	978	1085	1568	1903	4909	4828	4723			orf19.5517	1559.3	1705.52	1363.54	2157.94	2084.07	2083.16	1956.35	2030.56	1946.98	1439.04	1620.59	1682.33	2921.8	3103.26	3081.37		orf19.5517	1542.79	2108.39	1977.97	1580.65	3035.48		orf19.5517	171.589	42.9133	45.7896	126.467	99.0513		orf19.5517
orf19.5626	429	284	369	243	231	300	190	248	182	215	325	407	724	645	619			orf19.5626	352.721	295.189	336.253	314.34	294.768	370.367	287.201	330.731	355.202	280.349	331.482	355.796	424.625	408.582	397.809		orf19.5626	328.054	326.492	324.378	322.543	410.339		orf19.5626	29.6292	39.237	34.4425	38.5096	13.4938		orf19.5626
orf19.6239	804	664	680	658	656	713	553	601	412	517	597	839	1776	1586	1571			orf19.6239	666.716	698.141	624.337	864.766	853.104	892.42	851.881	811.918	815.139	682.561	613.573	738.859	1052.35	1014.77	1020.31		orf19.6239	663.065	870.097	826.313	678.331	1029.14		orf19.6239	37.0373	20.1929	22.2012	62.75	20.2867		orf19.6239
orf19.6578	869	756	669	718	636	730	472	646	398	524	655	842	1669	1476	2031			orf19.6578	721.141	795.698	614.147	944.346	826.829	913.909	725.878	873.259	787.143	691.884	673.724	741.519	988.504	943.911	1321.1		orf19.6578	710.329	895.028	795.427	702.376	1084.5		orf19.6578	91.257	60.9911	74.039	35.094	206.106		orf19.6578
orf19.6660	307	224	289	190	189	198	145	188	118	187	284	313	448	355	320			orf19.6660	250.568	231.565	262.147	244.044	239.592	241.434	217.2	248.943	227.219	243.058	288.961	272.444	259.936	221.765	202.297		orf19.6660	248.093	241.69	231.12	268.155	227.999		orf19.6660	15.4407	2.23745	16.2273	23.2503	29.3212		orf19.6660
orf19.670.2	238	174	209	170	154	185	127	170	94	139	131	209	323	223	284			orf19.670.2	192.793	178.545	188.042	217.518	193.611	225.001	189.199	224.406	179.226	179.131	130.285	180.226	185.349	136.731	178.757		orf19.670.2	186.46	212.043	197.61	163.214	166.946		orf19.670.2	7.25453	16.3955	23.7358	28.5222	26.3734		orf19.670.2
total counts	832355	657249	752386	525471	530510	551360	448027	511282	348521	523302	672017	785984	1168008	1081884	1065851	696947																			Average:	3823.38	3820.88	3821.23	3823.82	3822.29		Average:	308.008	110.19	101.654	203.054	198.556
aver tc/tc	0.83732	1.0604	0.926316	1.32633	1.31373	1.26405	1.55559	1.36314	1.99973	1.33183	1.0371	0.886719	0.596697	0.644198	0.653888
																																			Coeff. Variation:	0.0805592	0.0288389	0.0266023	0.0531023	0.0519467
NEG_A	12	1	12	10	12	13	12	7	3	9	8	7	20	19	14
NEG_B	4	3	2	3	6	4	3	3	4	3	2	6	13	7	10
NEG_C	8	2	2	2	4	7	2	12	3	3	3	3	8	9	7
NEG_D	9	12	9	6	3	5	6	7	3	4	8	7	11	12	9
NEG_E	19	9	5	17	11	12	6	4	13	7	9	10	25	12	16
NEG_F	6	7	3	1	7	9	8	3	3	2	2	5	2	9	8
NEG_G	1	5	8	4	7	2	1	4	3	5	6	7	9	10	13
NEG_H	3	6	7	5	3	4	5	3	3	3	5	1	11	8	8
aver	7.75	5.625	6	6	6.625	7	5.375	5.375	4.375	4.5	5.375	5.75	12.375	10.75	10.625
POS_A	7263	8358	7499	9637	10602	8930	8561	8365	8977	9578	7312	6864	15093	13454	15720
POS_B	2419	2744	2403	3119	3506	2919	2793	2748	2995	3218	2544	2309	5032	4617	4593
POS_C	973	1073	923	1160	1354	1093	1132	1052	1051	1136	894	831	1602	1433	1622
POS_D	187	233	170	213	247	219	220	211	206	228	178	145	350	313	352
POS_E	29	33	27	33	36	33	24	36	39	35	29	20	55	57	65
POS_F	19	17	15	20	24	14	12	16	22	12	22	25	28	28	29
geomean	1337.14	1547.43	1296.74	1650.82	1877.71	1580.47	1562.13	1502.95	1553.28	1680.91	1311.68	1175.55	2554.53	2297.47	2533.88	1697.51
aver gm/gm	1.26951	1.09699	1.30906	1.02829	0.904033	1.07405	1.08667	1.12945	1.09286	1.00988	1.29415	1.44401	0.66451	0.738861	0.669927
[truncated: 4 more columns]

## Sheet: Ratios
Average Normalized Counts	WT	ume6Δ	ume6Δ brg1Δ	Complement	brg1Δ		vs ume6dd brg1dd	WT	ume6Δ	ume6Δ brg1Δ	Complement	brg1Δ		vs WT	WT	ume6Δ	ume6Δ brg1Δ	Complement	brg1Δ
ACE2	938.633	1240.81	1224.53	1003	1267.62		ACE2	0.766526	1.01329	1	0.819089	1.03519		ACE2	1	1.32193	1.30459	1.06857	1.35049
ADH5	1984.16	447.156	429.444	2450.09	412.533		ADH5	4.6203	1.04125	1	5.70525	0.960621		ADH5	1	0.225363	0.216436	1.23482	0.207913
AGO1	1287.15	1047.31	1055.63	1321.23	1329.49		AGO1	1.21931	0.99212	1	1.2516	1.25943		AGO1	1	0.813671	0.820134	1.02648	1.0329
ALG2	940.653	1063.34	1002	965.882	1366.94		ALG2	0.938773	1.06121	1	0.963952	1.36421		ALG2	1	1.13042	1.06522	1.02682	1.45319
ALS1	627.974	937.604	478.097	559.701	308.087		ALS1	1.31349	1.96112	1	1.17069	0.644404		ALS1	1	1.49306	0.761331	0.891279	0.490605
ALS2	180.654	223.484	192.699	191.487	229.82		ALS2	0.937489	1.15975	1	0.993709	1.19263		ALS2	1	1.23708	1.06668	1.05997	1.27216
ALS3	23691.4	961.417	507.689	13690.8	468.22		ALS3	46.6652	1.89371	1	26.967	0.922259		ALS3	1	0.0405808	0.0214292	0.577883	0.0197633
ALS4	382.292	614.568	547.734	413.945	651.11		ALS4	0.697953	1.12202	1	0.75574	1.18873		ALS4	1	1.60759	1.43276	1.0828	1.70317
ALS5	674.164	893.407	801.441	679.245	894.004		ALS5	0.841189	1.11475	1	0.847529	1.1155		ALS5	1	1.32521	1.18879	1.00754	1.32609
ALS6	273.821	340.509	293.162	243.921	308.78		ALS6	0.934025	1.1615	1	0.832032	1.05327		ALS6	1	1.24355	1.07064	0.890803	1.12767
ALS7	654.481	799.586	774.916	672.42	772.612		ALS7	0.844583	1.03184	1	0.867733	0.997027		ALS7	1	1.22171	1.18402	1.02741	1.1805
ALS9	168.032	201.995	219.815	175.807	191.282		ALS9	0.764425	0.918932	1	0.799795	0.870194		ALS9	1	1.20212	1.30817	1.04627	1.13836
AOX2	107.886	109.817	125.594	84.7512	113.811		AOX2	0.859006	0.874384	1	0.674803	0.906178		AOX2	1	1.0179	1.16414	0.785562	1.05492
ARG1	140.482	145.534	154.632	132.501	188.288		ARG1	0.908491	0.941167	1	0.856879	1.21766		ARG1	1	1.03597	1.10073	0.94319	1.34031
ARG81	669.873	903.74	903.22	714.189	1026.26		ARG81	0.74165	1.00058	1	0.790715	1.13622		ARG81	1	1.34912	1.34835	1.06616	1.53202
ARP3	1738.63	2187.72	2146.23	1721.97	2326.78		ARP3	0.810086	1.01933	1	0.802324	1.08413		ARP3	1	1.2583	1.23444	0.990418	1.33828
BCR1	789.81	1037.42	1041.92	863.905	1116.16		BCR1	0.758034	0.995686	1	0.829148	1.07125		BCR1	1	1.31351	1.3192	1.09381	1.4132
BRG1	1011.13	424.74	10.1069	306.176	11.5044		BRG1	100.043	42.0246	1	30.2936	1.13826		BRG1	1	0.420064	0.00999567	0.302805	0.0113777
CAK1	1134.08	1335.46	1362.47	1125.01	1515.41		CAK1	0.832374	0.980177	1	0.825713	1.11225		CAK1	1	1.17757	1.20138	0.991997	1.33624
CAP1	1424.89	1632.45	1717.48	1435.01	1953.43		CAP1	0.829639	0.95049	1	0.83553	1.13738		CAP1	1	1.14567	1.20534	1.0071	1.37093
CAT1	2850.29	3850.44	4133.13	2811.98	7676.75		CAT1	0.68962	0.931605	1	0.680351	1.85737		CAT1	1	1.3509	1.45007	0.98656	2.69332
CDC10	3970.57	4479.48	4340.3	3960.67	5230.88		CDC10	0.914815	1.03207	1	0.912533	1.20519		CDC10	1	1.12817	1.09312	0.997505	1.31741
CDC28	1363.93	1765.21	1648.87	1424.63	2160.87		CDC28	0.827189	1.07056	1	0.864004	1.31051		CDC28	1	1.29421	1.20891	1.04451	1.5843
CDC5	1794.83	2355.52	2185.41	1828.14	2524.89		CDC5	0.82128	1.07784	1	0.83652	1.15534		CDC5	1	1.31239	1.21761	1.01856	1.40676
CDC7	863.13	1079.91	1067.71	918.589	1372.61		CDC7	0.808394	1.01142	1	0.860337	1.28557		CDC7	1	1.25115	1.23702	1.06425	1.59027
CDR1	2756.63	2597.78	2141.33	2520.84	2703.3		CDR1	1.28735	1.21316	1	1.17723	1.26244		CDR1	1	0.942374	0.776791	0.914463	0.980653
CDR2	246.262	324.216	280.854	254.111	284.262		CDR2	0.876835	1.15439	1	0.90478	1.01213		CDR2	1	1.31655	1.14047	1.03187	1.1543
CHT2	6146.03	9216.96	9567.78	7567.01	8904.4		CHT2	0.642368	0.963333	1	0.790884	0.930665		CHT2	1	1.49966	1.55674	1.2312	1.4488
CHT3	995.085	1380.78	1476.74	1118.88	1555.59		CHT3	0.673841	0.935019	1	0.757668	1.0534		CHT3	1	1.3876	1.48403	1.1244	1.56327
CIT1	11863.3	17185.8	15622.2	11724.4	15090.4		CIT1	0.759387	1.10009	1	0.750497	0.965959		CIT1	1	1.44865	1.31685	0.988294	1.27202
CLN3	2030.5	1968.17	2128.43	2162.37	2613.33		CLN3	0.953991	0.924706	1	1.01595	1.22782		CLN3	1	0.969303	1.04823	1.06494	1.28704
CRH11	681.757	540.038	544.277	629.502	584.713		CRH11	1.25259	0.992212	1	1.15659	1.07429		CRH11	1	0.792126	0.798344	0.923353	0.857656
CSA1	340.101	449.355	391.953	327.855	394.565		CSA1	0.867709	1.14645	1	0.836464	1.00666		CSA1	1	1.32124	1.15246	0.963992	1.16014
CSH1	2016.04	2664.68	2674.49	1859.84	5643.87		CSH1	0.753802	0.996332	1	0.695397	2.11026		CSH1	1	1.32174	1.32661	0.92252	2.79949
CUP9	440.683	573.179	500.648	414.143	559.689		CUP9	0.880226	1.14488	1	0.827215	1.11793		CUP9	1	1.30066	1.13607	0.939775	1.27005
DAK2	2091.91	1603.76	1554.48	2278.45	1999.64		DAK2	1.34573	1.0317	1	1.46572	1.28637		DAK2	1	0.766647	0.743092	1.08917	0.95589
DBF2	1083.49	1412.08	1340.73	1151.59	1780.27		DBF2	0.808138	1.05322	1	0.858925	1.32784		DBF2	1	1.30327	1.23741	1.06284	1.64308
DDR48	4151.81	758.174	980.74	3569.57	1251.21		DDR48	4.23335	0.773063	1	3.63967	1.27578		DDR48	1	0.182613	0.23622	0.859762	0.301364
DFG5	1109.51	1379.55	1267.27	1157.12	1358.22		DFG5	0.875514	1.0886	1	0.913083	1.07177		DFG5	1	1.24338	1.14219	1.04291	1.22416
ECE1	50350.5	285.751	169.668	21893.5	101.843		ECE1	296.758	1.68417	1	129.037	0.600246		ECE1	1	0.00567524	0.00336975	0.434822	0.00202268
ECM331	587.494	246.527	263.081	476.286	320.866		ECM331	2.23313	0.937076	1	1.81041	1.21965		ECM331	1	0.419625	0.447803	0.810708	0.546161
EFG1	1453.4	1845.63	1749.81	1579.56	2037.58		EFG1	0.830602	1.05476	1	0.902703	1.16445		EFG1	1	1.26987	1.20395	1.08681	1.40194
ELF1	2732.09	3730.7	3499.91	2795.19	3707.7		ELF1	0.780615	1.06594	1	0.798646	1.05937		ELF1	1	1.36551	1.28104	1.0231	1.35709
ENA2	657.688	871.833	740.043	655.508	1389.25		ENA2	0.888715	1.17808	1	0.88577	1.87725		ENA2	1	1.3256	1.12522	0.996686	2.11232
ENA21	4372.81	5983.1	5119.31	3968.1	6458.21		ENA21	0.85418	1.16873	1	0.775124	1.26154		ENA21	1	1.36825	1.17071	0.907448	1.4769
FAV2	388.444	257.597	244.322	327.511	374.659		FAV2	1.58988	1.05433	1	1.34049	1.53346		FAV2	1	0.663152	0.628976	0.843137	0.964513
FBP1	1161.16	1506.26	1288.95	1050.44	2187.71		FBP1	0.900854	1.16859	1	0.81496	1.69728		FBP1	1	1.29721	1.11006	0.904653	1.88408
FDH1	247.909	302.872	328.17	224.066	571.353		FDH1	0.755429	0.922912	1	0.682774	1.74103		FDH1	1	1.22171	1.32375	0.903822	2.30468
FKH2	1087.78	1412.57	1362.25	1175.65	1608.62		FKH2	0.79852	1.03694	1	0.863022	1.18086		FKH2	1	1.29858	1.25232	1.08078	1.47881
FRP1	145.26	92.0287	99.4352	207.974	48.6582		FRP1	1.46085	0.925514	1	2.09156	0.489346		FRP1	1	0.633546	0.684535	1.43174	0.334974
FRP2	214.828	257.335	240.998	197.835	219.573		FRP2	0.891407	1.06779	1	0.820896	0.911098		FRP2	1	1.19787	1.12182	0.920899	1.02209
FRP3	3149.33	2781.21	2485.09	2878.25	3269.16		FRP3	1.26729	1.11916	1	1.15821	1.31551		FRP3	1	0.883109	0.789085	0.913924	1.03805
FTR1	3761.55	5075.91	4075.49	4230.78	2575.47		FTR1	0.92297	1.24547	1	1.0381	0.631941		FTR1	1	1.34942	1.08346	1.12474	0.684682
GAL1	414.942	514.013	507.511	458.161	876.648		GAL1	0.817603	1.01281	1	0.90276	1.72735		GAL1	1	1.23876	1.22309	1.10415	2.1127
GAP2	126.188	161.109	166.864	123.91	179.957		GAP2	0.756237	0.965513	1	0.742582	1.07847		GAP2	1	1.27673	1.32234	0.981943	1.4261
GCA2	153.96	179.813	168.002	144.226	160.86		GCA2	0.916413	1.0703	1	0.858475	0.957488		GCA2	1	1.16792	1.09121	0.936778	1.04482
GCN4	3180	3894.55	4173.92	3531	3795.74		GCN4	0.761875	0.933066	1	0.845968	0.909395		GCN4	1	1.2247	1.31255	1.11038	1.19363
GIN4	1805.28	2158.81	2174.65	1840.69	2245.83		GIN4	0.830148	0.992714	1	0.846429	1.03273		GIN4	1	1.19583	1.2046	1.01961	1.24403
GNP1	3157.64	3475.6	3120.9	3112.82	3303.87		GNP1	1.01177	1.11365	1	0.997413	1.05863		GNP1	1	1.1007	0.988364	0.985807	1.04631
GPD1	1749.3	2140.41	2069.82	1865.39	2363.45		GPD1	0.845145	1.0341	1	0.901234	1.14186		GPD1	1	1.22358	1.18323	1.06637	1.35108
GPD2	1641.91	2191.96	1889.2	1588.08	1924.75		GPD2	0.8691	1.16026	1	0.840607	1.01882		GPD2	1	1.33501	1.15062	0.967216	1.17227
HAP3	110.474	148.114	176.749	124.759	145.299		HAP3	0.625034	0.837988	1	0.705855	0.822065		HAP3	1	1.34071	1.59991	1.12931	1.31523
HAP43	612.622	742.149	725.471	629.599	863.806		HAP43	0.844447	1.02299	1	0.867849	1.19068		HAP43	1	1.21143	1.18421	1.02771	1.41002
HEM1	1118.01	1129.58	1103.31	1312.15	1045.28		HEM1	1.01332	1.02381	1	1.18928	0.947403		HEM1	1	1.01035	0.986859	1.17365	0.934954
HGT7	22413.1	23959.8	25297.7	23183.1	14761		HGT7	0.885973	0.947112	1	0.916411	0.58349		HGT7	1	1.06901	1.1287	1.03436	0.658587
HOG1	2726.73	3506.49	3216.03	2792.6	4466		HOG1	0.847856	1.09032	1	0.868336	1.38867		HOG1	1	1.28597	1.17945	1.02416	1.63786
HSP104	4744.53	5840.42	6123.91	5675.21	7667.82		HSP104	0.774755	0.953706	1	0.926729	1.25211		HSP104	1	1.23098	1.29073	1.19616	1.61614
HSP70	24883	23908.5	24656.5	28391.3	38779		HSP70	1.00918	0.969663	1	1.15147	1.57277		HSP70	1	0.960838	0.990899	1.14099	1.55846
HTA1	8367.72	11175.9	10283.8	8838.41	12080.6		HTA1	0.813679	1.08675	1	0.859449	1.17472		HTA1	1	1.3356	1.22899	1.05625	1.44371
HTA2	14695.4	20659.2	19024.5	16354.1	23923.2		HTA2	0.772447	1.08593	1	0.859635	1.2575		HTA2	1	1.40583	1.29459	1.11287	1.62794
HWP1	15996.9	208.597	87.0398	9880.71	61.6064		HWP1	183.788	2.39657	1	113.519	0.707796		HWP1	1	0.0130398	0.00544104	0.617664	0.00385114
HYR1	3073.17	226.284	222.33	1685.78	207.156		HYR1	13.8226	1.01778	1	7.58235	0.931752		HYR1	1	0.073632	0.0723454	0.548548	0.067408
IFD6	171.049	153.961	161.725	162.265	564.506		IFD6	1.05765	0.95199	1	1.00334	3.49053		IFD6	1	0.900095	0.945488	0.948646	3.30025
IHD1	10296.8	3415.63	1825.01	6781.33	962.728		IHD1	5.64201	1.87156	1	3.71577	0.527518		IHD1	1	0.331719	0.177242	0.658589	0.0934982
IPL1	341.448	418.649	421.981	335.209	493.58		IPL1	0.809156	0.992104	1	0.794369	1.16967		IPL1	1	1.2261	1.23586	0.981726	1.44555
IRE1	963.41	1236.65	1140.66	922.462	1276.08		IRE1	0.844609	1.08415	1	0.80871	1.11872		IRE1	1	1.28361	1.18398	0.957496	1.32454
IRO1	1002.15	390.119	379.97	437.584	18.5921		IRO1	2.63744	1.02671	1	1.15163	0.0489305		IRO1	1	0.389283	0.379156	0.436646	0.0185523
KIP4	948.603	514.874	551.27	824.675	671.797		KIP4	1.72076	0.933979	1	1.49595	1.21864		KIP4	1	0.542771	0.581139	0.869357	0.708197
KRE1	3967.41	4916.66	4238.7	3723.97	4038.39		KRE1	0.935996	1.15994	1	0.878564	0.952741		KRE1	1	1.23926	1.06838	0.938641	1.01789
MAE1	1031.99	1125.86	882.302	921.161	1340.31		MAE1	1.16965	1.27605	1	1.04404	1.5191		MAE1	1	1.09096	0.854953	0.892609	1.29876
MPS1	665.702	797.1	700.669	649.097	800.607		MPS1	0.950096	1.13763	1	0.926397	1.14263		MPS1	1	1.19738	1.05253	0.975057	1.20265
NDT80	2963.32	4059.56	3859.33	3210.63	3992.08		NDT80	0.767831	1.05188	1	0.831913	1.0344		NDT80	1	1.36994	1.30237	1.08346	1.34717
NPR1	569.679	703.363	702.248	571.423	800.731		NPR1	0.811222	1.00159	1	0.813705	1.14024		NPR1	1	1.23467	1.23271	1.00306	1.40558
NRG1	1513.27	2377.98	2548.45	1860.82	2887.54		NRG1	0.5938	0.933108	1	0.730178	1.13306		NRG1	1	1.57142	1.68407	1.22967	1.90815
PCK1	276.416	300.056	271.831	233.454	386.536		PCK1	1.01687	1.10383	1	0.858819	1.42197		PCK1	1	1.08552	0.983413	0.844574	1.39839
PFK2	4181.86	4864.51	5288.69	4467.4	4218.66		PFK2	0.790719	0.919795	1	0.844709	0.797676		PFK2	1	1.16324	1.26467	1.06828	1.0088
PGA13	1713.54	1024.95	898.079	1756.33	886.842		PGA13	1.908	1.14127	1	1.95566	0.987489		PGA13	1	0.598146	0.524108	1.02498	0.517551
PGA17	127.798	149.899	156.017	111.09	111.801		PGA17	0.819127	0.960789	1	0.712035	0.716594		PGA17	1	1.17294	1.22081	0.869261	0.874827
PGA25	111.053	125.706	123.729	106.741	51.0835		PGA25	0.897548	1.01598	1	0.862693	0.412864		PGA25	1	1.13195	1.11415	0.961166	0.459991
PGA34	113.958	92.6492	119.177	106.304	107.029		PGA34	0.956205	0.777409	1	0.891984	0.898067		PGA34	1	0.813015	1.0458	0.932838	0.939199
PGA37	64.3401	68.344	62.8324	51.4014	24.3901		PGA37	1.024	1.08772	1	0.818072	0.388176		PGA37	1	1.06223	0.976567	0.798901	0.37908
PGA48	1046.51	1153.68	1168.65	1025.57	1214.77		PGA48	0.895483	0.987191	1	0.877571	1.03947		PGA48	1	1.10241	1.11672	0.979997	1.16079
PGA53	10934.8	15440	14056.7	11526.6	13737.3		PGA53	0.777907	1.0984	1	0.820003	0.977277		PGA53	1	1.412	1.2855	1.05411	1.25629
PGA7	421.087	206.479	213.105	712.419	178.798		PGA7	1.97596	0.968909	1	3.34305	0.839014		PGA7	1	0.490347	0.506082	1.69186	0.42461
PHO85	2310.65	2795.75	2741.9	2284.33	3536.49		PHO85	0.842716	1.01964	1	0.833117	1.28979		PHO85	1	1.20994	1.18664	0.98861	1.53052
PHO89	250.703	269.011	261.218	193.307	302.886		PHO89	0.959744	1.02983	1	0.740022	1.15951		PHO89	1	1.07303	1.04194	0.771062	1.20815
PHR1	6165.96	4922.51	4312.51	4813.83	5926.56		PHR1	1.42978	1.14145	1	1.11625	1.37427		PHR1	1	0.798337	0.699406	0.780711	0.961174
PHR2	5638.44	5652.53	5887.53	6483.98	5628.5		PHR2	0.957692	0.960085	1	1.10131	0.956003		PHR2	1	1.0025	1.04418	1.14996	0.998236
PIL1	14732	18560.3	17248.1	14932.8	19874.6		PIL1	0.854124	1.07608	1	0.865763	1.15228		PIL1	1	1.25986	1.17079	1.01363	1.34908
PIR1	1587.11	2479.23	2965.59	1788.22	2757.56		PIR1	0.535176	0.836001	1	0.602991	0.929852		PIR1	1	1.56211	1.86855	1.12672	1.73747
PLB5	414.008	313.745	319.645	366.091	277.424		PLB5	1.29521	0.981544	1	1.14531	0.867914		PLB5	1	0.757824	0.772074	0.88426	0.670094
POL1	820.866	1040.76	1001.1	775.583	1190.27		POL1	0.819962	1.03962	1	0.77473	1.18896		POL1	1	1.26788	1.21957	0.944836	1.45002
PRA1	85.8507	104.959	102.925	89.9779	45.3046		PRA1	0.834108	1.01976	1	0.874207	0.44017		PRA1	1	1.22257	1.19889	1.04807	0.527713
RBR1	117.985	126.669	134.957	105.251	83.7786		RBR1	0.874239	0.938587	1	0.779884	0.620781		RBR1	1	1.0736	1.14385	0.892071	0.710081
RBR2	149.718	191.4	189.559	162.434	342.013		RBR2	0.789823	1.00971	1	0.856906	1.80426		RBR2	1	1.2784	1.26611	1.08493	2.28439
RBT1	1662.27	1096.46	489.095	2329.46	419.068		RBT1	3.39866	2.24181	1	4.7628	0.856823		RBT1	1	0.659614	0.294233	1.40137	0.252106
RBT5	1862.9	896.901	861.698	3404.53	1408.45		RBT5	2.16189	1.04085	1	3.95096	1.6345		RBT5	1	0.481455	0.462558	1.82755	0.756054
RCT1	5066.3	3742.71	3845.26	4803.86	3941.09		RCT1	1.31755	0.973331	1	1.24929	1.02492		RCT1	1	0.738745	0.758987	0.948198	0.777902
RFG1	1681.02	2120.86	2001.3	1620.57	2070.74		RFG1	0.839964	1.05974	1	0.809759	1.0347		RFG1	1	1.26165	1.19053	0.96404	1.23184
RHR2	3905.78	2572.71	2753.01	4502.36	1328.24		RHR2	1.41873	0.934508	1	1.63544	0.482467		RHR2	1	0.658693	0.704855	1.15274	0.340069
RIM101	2418.01	3077.25	2819.11	2555.36	3501.7		RIM101	0.857721	1.09157	1	0.906441	1.24213		RIM101	1	1.27263	1.16588	1.0568	1.44817
RNR22	1845.9	964.328	1393.69	2455.18	658.288		RNR22	1.32447	0.691926	1	1.76164	0.472336		RNR22	1	0.522417	0.755018	1.33007	0.356622
ROB1	1956.51	2639.25	2520.84	1981.49	2544.58		ROB1	0.776136	1.04697	1	0.786045	1.00942		ROB1	1	1.34896	1.28843	1.01277	1.30057
RPN4	1752.79	1914.35	2017.11	1853.18	2231.66		RPN4	0.868963	0.949055	1	0.918731	1.10636		RPN4	1	1.09217	1.1508	1.05727	1.2732
RTA3	232.091	338.658	299.458	329.621	732.728		RTA3	0.77504	1.1309	1	1.10073	2.44685		RTA3	1	1.45916	1.29026	1.42022	3.15706
SAP1	112.809	160.849	145.169	121.241	168.109		SAP1	0.777087	1.10802	1	0.835175	1.15802		SAP1	1	1.42586	1.28686	1.07475	1.49021
SAP10	81.4785	81.6259	71.031	60.6798	74.4193		SAP10	1.14708	1.14916	1	0.854272	1.0477		SAP10	1	1.00181	0.871775	0.744733	0.913362
SAP2	53.3547	49.2117	51.6965	44.6524	63.4163		SAP2	1.03208	0.951935	1	0.863741	1.2267		SAP2	1	0.92235	0.968921	0.836897	1.18858
SAP4	77.5164	98.5555	88.0726	70.8955	86.3306		SAP4	0.880142	1.11903	1	0.804966	0.980221		SAP4	1	1.27142	1.13618	0.914587	1.11371
SAP5	376.449	40.8245	36.4765	122.383	30.7816		SAP5	10.3203	1.1192	1	3.35512	0.843875		SAP5	1	0.108446	0.0968962	0.325098	0.0817683
SAP6	259.745	110.73	109.657	97.4603	128.505		SAP6	2.3687	1.00979	1	0.888774	1.17188		SAP6	1	0.426304	0.422172	0.375215	0.494736
SAP9	2063.76	2641.17	2566.42	2107.58	2948.18		SAP9	0.804138	1.02913	1	0.821212	1.14875		SAP9	1	1.27979	1.24357	1.02123	1.42855
SAP99	175.781	197.585	235.053	160.207	180.582		SAP99	0.747835	0.840598	1	0.681578	0.768258		SAP99	1	1.12404	1.33719	0.9114	1.02731
SCW11	1051.73	1467.47	1646.17	1296.45	1593.91		SCW11	0.638893	0.891444	1	0.787552	0.968253		SCW11	1	1.39529	1.56521	1.23268	1.51552
SCW4	37.4994	42.2502	55.4693	35.8714	21.0912		SCW4	0.676038	0.761685	1	0.646688	0.380232		SCW4	1	1.12669	1.47921	0.956586	0.562442
SGA1	478.335	598.927	535.683	447.022	655.836		SGA1	0.892944	1.11806	1	0.83449	1.2243		SGA1	1	1.25211	1.11989	0.934538	1.37108
SHA3	1194.29	1005.17	986.601	1429.54	784.151		SHA3	1.21051	1.01882	1	1.44896	0.7948		SHA3	1	0.84165	0.826099	1.19698	0.656583
SIN3	1753.41	2377.4	2300.55	1872.18	2536.97		SIN3	0.762172	1.0334	1	0.813796	1.10277		SIN3	1	1.35587	1.31204	1.06773	1.44687
SIT1	186.018	260.476	265.473	253.25	385.275		SIT1	0.700705	0.981179	1	0.953956	1.45128		SIT1	1	1.40027	1.42714	1.36142	2.07117
SMC2	562.92	698.172	667.259	569.482	796.14		SMC2	0.843631	1.04633	1	0.853465	1.19315		SMC2	1	1.24027	1.18535	1.01166	1.4143
SNF1	1909.19	2504.92	2502.24	1991.16	2727.85		SNF1	0.762992	1.00107	1	0.795752	1.09016		SNF1	1	1.31203	1.31063	1.04294	1.4288
SOD4	288.261	244.818	299.146	264.532	453.206		SOD4	0.963613	0.818389	1	0.88429	1.515		SOD4	1	0.849293	1.03776	0.917682	1.57221
SOD5	2193.1	379.803	356.608	725.996	406.687		SOD5	6.14988	1.06504	1	2.03584	1.14043		SOD5	1	0.173181	0.162605	0.331037	0.185439
SOD6	102.21	109.495	113.905	103.95	50.3804		SOD6	0.897333	0.961287	1	0.912605	0.442303		SOD6	1	1.07127	1.11441	1.01702	0.492909
SSB1	46970.8	67566.4	62502.1	51638.5	65742.4		SSB1	0.751508	1.08103	1	0.826188	1.05184		SSB1	1	1.43848	1.33066	1.09937	1.39964
STF2	2427.84	533.392	686.973	3821.42	600.565		STF2	3.53411	0.776438	1	5.5627	0.874219		STF2	1	0.219698	0.282956	1.574	0.247366
TDH3	178078	199002	217637	203437	164424		TDH3	0.818234	0.914378	1	0.934756	0.755499		TDH3	1	1.1175	1.22214	1.14241	0.923328
TEC1	1264.2	1762.54	1497.91	1178.71	1309.26		TEC1	0.843976	1.17667	1	0.786902	0.874058		TEC1	1	1.3942	1.18487	0.932376	1.03564
TPK1	850.091	1107	1175.79	869.647	1315.17		TPK1	0.722997	0.941495	1	0.739629	1.11855		TPK1	1	1.30221	1.38313	1.023	1.5471
TPK2	948.747	1164.74	1184.46	1007.71	1276.49		TPK2	0.800996	0.983355	1	0.85078	1.0777		TPK2	1	1.22766	1.24845	1.06215	1.34545
TPS2	1743.29	1747.43	1720.06	1842.25	1745.43		TPS2	1.0135	1.01591	1	1.07103	1.01475		TPS2	1	1.00238	0.986676	1.05676	1.00123
TRR1	6930.95	7980.8	7417.81	6752.94	8643.61		TRR1	0.934367	1.0759	1	0.910368	1.16525		TRR1	1	1.15147	1.07024	0.974316	1.2471
TRX1	13582.3	16726.2	15758.3	13142.6	20345.9		TRX1	0.861915	1.06142	1	0.83401	1.29113		TRX1	1	1.23147	1.16021	0.967624	1.49797
TTR1	3981.93	4962.04	5046.94	4359.97	8205.7		TTR1	0.788979	0.983178	1	0.863884	1.62588		TTR1	1	1.24614	1.26746	1.09494	2.06074
TUP1	8373.77	10722.3	10335.2	8739.81	11954.5		TUP1	0.810218	1.03746	1	0.845635	1.15668		TUP1	1	1.28046	1.23424	1.04371	1.42761
TYE7	2455.3	2855.5	3260.67	2990.11	2534.07		TYE7	0.753003	0.875738	1	0.917021	0.777161		TYE7	1	1.16299	1.32802	1.21782	1.03208
UCF1	1226.18	155.409	135.671	1373.21	110.418		UCF1	9.03784	1.14548	1	10.1216	0.813862		UCF1	1	0.126743	0.110646	1.11991	0.0900504
UGP1	10411.1	10978.7	10477	9946.31	11052.6		UGP1	0.993707	1.04788	1	0.949344	1.05493		UGP1	1	1.05452	1.00633	0.955356	1.06161
UME6	232.173	8.88138	8.92601	134.02	75.2106		UME6	26.0108	0.994999	1	15.0146	8.426		UME6	1	0.0382533	0.0384455	0.577244	0.323942
WH11	611.363	781.759	728.062	606.871	835.487		WH11	0.839713	1.07375	1	0.833543	1.14755		WH11	1	1.27871	1.19088	0.992653	1.3666
YHB1	763.946	744.29	789.103	758.429	614.022		YHB1	0.96812	0.94321	1	0.961128	0.778127		YHB1	1	0.97427	1.03293	0.992778	0.80375
YRA1	2123.25	2785.06	2757.47	2232.97	2948.56		YRA1	0.770002	1.01001	1	0.809791	1.0693		YRA1	1	1.3117	1.2987	1.05167	1.3887
YWP1	9098.03	23049.4	24843.9	11608	27251.6		YWP1	0.366208	0.927768	1	0.467236	1.09691		YWP1	1	2.53345	2.73069	1.27588	2.99533
ZAP1	281.042	327.679	349.035	251.997	367.956		ZAP1	0.805199	0.938816	1	0.721981	1.05421		ZAP1	1	1.16594	1.24193	0.89665	1.30925
ZCF1	425.83	593.317	617.113	460.043	805.892		ZCF1	0.690035	0.96144	1	0.745476	1.3059		ZCF1	1	1.39332	1.4492	1.08035	1.89252
ZCF34	557.407	713.265	704.373	543.703	627.12		ZCF34	0.791352	1.01262	1	0.771896	0.890323		ZCF34	1	1.27961	1.26366	0.975415	1.12507
ZRT1	84.5344	102.514	100.843	71.2348	74.5489		ZRT1	0.838274	1.01657	1	0.70639	0.739254		ZRT1	1	1.21269	1.19293	0.842672	0.881876
ZRT2	2773.59	2963.71	3011.43	2729.98	3328.79		ZRT2	0.921023	0.984155	1	0.906541	1.10539		ZRT2	1	1.06855	1.08575	0.984277	1.20017
orf19.1424	129.266	119.94	112.237	129.591	124.034		orf19.1424	1.15172	1.06863	1	1.15462	1.10511		orf19.1424	1	0.927856	0.868267	1.00252	0.959527
orf19.1534	568.596	620.651	589.995	544.777	708.561		orf19.1534	0.96373	1.05196	1	0.92336	1.20096		orf19.1534	1	1.09155	1.03763	0.95811	1.24616
orf19.1619	671.254	907.165	823.755	688.47	897.789		orf19.1619	0.814871	1.10126	1	0.83577	1.08987		orf19.1619	1	1.35145	1.22719	1.02565	1.33748
orf19.1691	4996	198.874	135.281	9195.18	97.3385		orf19.1691	36.9305	1.47008	1	67.971	0.719528		orf19.1691	1	0.0398067	0.0270779	1.84051	0.0194833
orf19.1754	1278.56	1399.75	1397.18	1314.61	1881.79		orf19.1754	0.915099	1.00184	1	0.940902	1.34685		orf19.1754	1	1.09479	1.09278	1.0282	1.4718
orf19.1862	903.976	1288.16	1537.52	1118.45	1626.43		orf19.1862	0.587943	0.837817	1	0.727434	1.05782		orf19.1862	1	1.425	1.70085	1.23725	1.79919
orf19.2125	1277.19	1616.85	1798.33	1132	1794.38		orf19.2125	0.71021	0.899084	1	0.629472	0.997802		orf19.2125	1	1.26594	1.40803	0.886319	1.40494
orf19.2320	355.275	477.365	419.922	375.268	506.943		orf19.2320	0.846049	1.13679	1	0.893662	1.20723		orf19.2320	1	1.34365	1.18196	1.05628	1.42691
orf19.3456	283.131	292.997	279.322	253.448	344.323		orf19.3456	1.01363	1.04896	1	0.907368	1.23271		orf19.3456	1	1.03485	0.986548	0.895162	1.21613
orf19.3459	934.457	1194.67	1131.92	979.049	1358.95		orf19.3459	0.825548	1.05544	1	0.864944	1.20057		orf19.3459	1	1.27847	1.21132	1.04772	1.45427
orf19.3615	528.106	596.198	579.363	510.433	789.877		orf19.3615	0.911528	1.02906	1	0.881024	1.36335		orf19.3615	1	1.12894	1.09706	0.966535	1.49568
orf19.3840	743.757	920.04	855.385	780.31	890.484		orf19.3840	0.869499	1.07559	1	0.912232	1.04103		orf19.3840	1	1.23702	1.15009	1.04915	1.19728
orf19.409	3766.36	4552.83	4280.38	3411.75	4875.43		orf19.409	0.879913	1.06365	1	0.797068	1.13902		orf19.409	1	1.20881	1.13648	0.905849	1.29447
orf19.411	134.207	131.107	129.737	132.548	152.86		orf19.411	1.03445	1.01055	1	1.02167	1.17823		orf19.411	1	0.976895	0.966693	0.987638	1.13898
orf19.4174	215.458	245.343	230.28	198.344	229.858		orf19.4174	0.935635	1.06541	1	0.861317	0.998169		orf19.4174	1	1.1387	1.06879	0.92057	1.06684
orf19.4342	100.339	118.534	98.6691	102.502	139.549		orf19.4342	1.01692	1.20133	1	1.03885	1.41431		orf19.4342	1	1.18134	0.983357	1.02156	1.39077
orf19.449	287.997	295.414	317.411	290.986	369.568		orf19.449	0.90733	0.930697	1	0.916749	1.16432		orf19.449	1	1.02575	1.10213	1.01038	1.28324
orf19.4706	868.153	1005.15	988.884	838.191	1203.39		orf19.4706	0.877912	1.01645	1	0.847613	1.21692		orf19.4706	1	1.1578	1.13907	0.965487	1.38615
orf19.5517	1542.79	2108.39	1977.97	1580.65	3035.48		orf19.5517	0.779986	1.06594	1	0.799131	1.53465		orf19.5517	1	1.36661	1.28207	1.02455	1.96753
orf19.5626	328.054	326.492	324.378	322.543	410.339		orf19.5626	1.01133	1.00652	1	0.994342	1.265		orf19.5626	1	0.995237	0.988794	0.983199	1.25083
orf19.6239	663.065	870.097	826.313	678.331	1029.14		orf19.6239	0.802438	1.05299	1	0.820913	1.24547		orf19.6239	1	1.31224	1.2462	1.02302	1.5521
orf19.6578	710.329	895.028	795.427	702.376	1084.5		orf19.6578	0.893016	1.12522	1	0.883017	1.36342		orf19.6578	1	1.26002	1.1198	0.988803	1.52676
orf19.6660	248.093	241.69	231.12	268.155	227.999		orf19.6660	1.07344	1.04573	1	1.16024	0.986495		orf19.6660	1	0.974189	0.931586	1.08086	0.919006
orf19.670.2	186.46	212.043	197.61	163.214	166.946		orf19.670.2	0.943574	1.07304	1	0.825938	0.844822		orf19.670.2	1	1.13721	1.0598	0.875329	0.895343
